# Supplementary material for: Single-cell transcriptomes reveal a molecular link between diabetic kidney and retinal lesions
Source: Commun Biol. 2023 Sep 5;6:912. doi: 10.1038/s42003-023-05300-4 (PMC10480496; doi:10.1038/s42003-023-05300-4)
Supplement: Supplementary file 4 — Supplementary Data 1 [file 42003_2023_5300_MOESM4_ESM.xlsx]

## Sheet: Supplementary Data 1
p_val	avg_logFC	pct.1	pct.2	p_val_adj	cluster	gene
0	1.6165	0.789	0.13	0	0	ALB
0	1.61495	0.992	0.244	0	0	GATM
0	1.60776	0.943	0.174	0	0	HPD
0	1.58986	0.913	0.186	0	0	ASS1
0	1.58761	0.872	0.144	0	0	FABP1
0	1.5862	0.949	0.19	0	0	MIOX
0	1.58367	0.995	0.229	0	0	ALDOB
0	1.55533	0.917	0.167	0	0	GSTA1
0	1.55233	0.773	0.116	0	0	GLYAT
0	1.5278	0.916	0.183	0	0	RBP5
0	1.49148	0.729	0.128	0	0	GSTA2
0	1.47414	0.954	0.214	0	0	PDZK1IP1
0	1.45579	0.835	0.213	0	0	MT1H
0	1.44716	0.816	0.154	0	0	LGALS2
0	1.44181	0.858	0.215	0	0	HRSP12
0	1.4296	0.743	0.139	0	0	FBP1
0	1.41142	0.732	0.132	0	0	BBOX1
0	1.40503	0.565	0.076	0	0	RP11-397G17.1
0	1.40331	0.917	0.287	0	0	MT1F
0	1.39679	0.698	0.129	0	0	BHMT
0	2.85464	0.873	0.022	0	1	AQP2
0	2.76611	0.825	0.028	0	1	FXYD4
0	2.20515	0.766	0.045	0	1	AQP3
0	2.05251	0.882	0.08	0	1	HSD11B2
0	2.00776	0.553	0.027	0	1	STC1
0	1.94551	0.528	0.046	0	1	CALB1
0	1.92462	0.711	0.038	0	1	KRT19
0	1.84788	0.882	0.127	0	1	WFDC2
0	1.74948	0.517	0.006	0	1	PTGER1
0	1.6865	0.521	0.008	0	1	SCNN1G
0	1.63317	0.503	0.046	0	1	GDF15
0	1.60321	0.525	0.018	0	1	HMGCS2
0	1.60116	0.814	0.121	0	1	CDH16
0	1.59581	0.571	0.037	0	1	SMIM5
0	1.59571	0.668	0.065	0	1	TACSTD2
0	1.57359	0.614	0.068	0	1	S100A2
0	1.54733	0.537	0.029	0	1	GATA3
0	1.5261	0.74	0.12	0	1	EPCAM
0	1.51214	0.465	0.017	0	1	SMIM22
0	1.42706	0.571	0.13	0	1	IER3
0	2.22596	0.789	0.065	0	2	CD69
0	2.22553	0.678	0.047	0	2	CCL5
0	2.13771	0.766	0.04	0	2	CD3D
0	2.1264	0.657	0.04	0	2	IL7R
0	2.10065	0.854	0.078	0	2	CD52
0	2.0868	0.865	0.127	0	2	CXCR4
0	1.93797	0.493	0.049	0	2	KLRB1
0	1.90722	0.63	0.04	0	2	CD2
0	1.81476	0.527	0.048	0	2	LTB
0	1.76144	0.653	0.064	0	2	PTPRCAP
0	1.74282	0.548	0.037	0	2	CD3E
0	1.7027	0.676	0.081	0	2	HCST
0	1.67327	0.617	0.07	0	2	PTPRC
0	1.67115	0.39	0.042	0	2	RGS1
0	1.66977	0.845	0.179	0	2	IL32
0	1.66615	0.458	0.025	0	2	CD3G
0	1.60733	0.887	0.189	0	2	S100A4
0	1.60521	0.658	0.09	0	2	CORO1A
0	1.60181	0.854	0.278	0	2	ZFP36L2
0	1.56386	0.273	0.01	0	2	GZMK
0	1.8491	0.652	0.047	0	3	AC073218.2
0	1.64074	0.394	0.024	0	3	MMP7
0	1.61581	0.28	0.009	0	3	SLPI
0	1.55636	0.654	0.149	0	3	WFDC2
0	1.4866	0.479	0.037	0	3	KRT7
0	1.47583	0.517	0.081	0	3	PIGR
0	1.42727	0.454	0.06	0	3	CLDN3
0	1.3954	0.476	0.058	0	3	CLDN4
0	1.35592	0.432	0.08	0	3	SOD3
0	1.33684	0.306	0.019	0	3	VCAM1
0	1.2866	0.344	0.016	0	3	C1orf186
0	1.28342	0.446	0.085	0	3	TACSTD2
0	1.2632	0.673	0.199	0	3	TPM1
0	1.21255	0.497	0.084	0	3	KIF12
0	1.17383	0.399	0.059	0	3	ELF3
0	1.14049	0.421	0.08	0	3	BICC1
0	1.1317	0.446	0.093	0	3	TSPAN1
0	1.12963	0.433	0.083	0	3	PAX8
0	1.06097	0.326	0.057	0	3	ITGB8
0	1.04474	0.657	0.241	0	3	SPINT2
0	2.01209	0.736	0.066	0	4	CUBN
0	1.88732	0.903	0.194	0	4	MT-ATP8
0	1.81374	0.656	0.054	0	4	MME
0	1.78311	0.685	0.065	0	4	SLC22A8
0	1.78128	0.926	0.165	0	4	UGT2B7
0	1.73842	0.644	0.057	0	4	FAM151A
0	1.7336	0.977	0.182	0	4	GSTA1
0	1.69493	0.808	0.107	0	4	PRODH2
0	1.67875	0.63	0.087	0	4	LRP2
0	1.64516	0.59	0.068	0	4	SLC4A4
0	1.64443	0.728	0.099	0	4	DPEP1
0	1.62125	0.587	0.057	0	4	SLC5A12
0	1.61521	0.652	0.093	0	4	SLC16A9
0	1.61494	0.781	0.115	0	4	PAH
0	1.59705	0.486	0.027	0	4	SLC6A19
0	1.58349	0.614	0.106	0	4	SLC7A8
0	1.54428	0.565	0.055	0	4	SLC22A6
0	1.5373	0.97	0.206	0	4	MIOX
0	1.53394	0.849	0.143	0	4	ALB
0	1.53321	0.999	0.246	0	4	ALDOB
0	2.74445	0.805	0.033	0	5	PDE6A
0	2.59195	0.701	0.026	0	5	CNGB1
0	2.58691	0.783	0.059	0	5	SAG
0	2.50492	0.734	0.057	0	5	RHO
0	2.48521	0.762	0.065	0	5	PDE6G
0	2.37468	0.607	0.03	0	5	RP1
0	2.37122	0.657	0.061	0	5	NRL
0	2.2792	0.64	0.049	0	5	AIPL1
0	2.27031	0.544	0.035	0	5	GNAT1
0	2.25993	0.565	0.041	0	5	GNGT1
0	2.25392	0.656	0.091	0	5	ROM1
0	2.23809	0.533	0.038	0	5	RBP3
0	2.14776	0.446	0.022	0	5	ABCA4
0	2.14571	0.537	0.063	0	5	NTM
0	2.11169	0.415	0.029	0	5	ZMYND19
0	2.07199	0.424	0.02	0	5	MPP4
0	2.01672	0.774	0.175	0	5	UNC119
0	1.99553	0.456	0.057	0	5	DMD
0	1.98947	0.551	0.092	0	5	RIMS2
0	1.98601	0.603	0.136	0	5	AHI1
0	1.66206	0.944	0.058	0	6	NPVF
0	1.6176	0.994	0.081	0	6	RLBP1
0	1.60052	1	0.093	0	6	WIF1
0	1.58225	0.989	0.072	0	6	C1orf61
0	1.58102	0.99	0.077	0	6	RGR
0	1.58061	1	0.109	0	6	CRABP1
0	1.54844	0.997	0.11	0	6	DKK3
0	1.54829	0.99	0.057	0	6	TRDN
0	1.53682	0.991	0.073	0	6	STAC2
0	1.51891	0.985	0.078	0	6	CP
0	1.51747	0.875	0.085	0	6	GEM
0	1.50084	0.999	0.121	0	6	GPM6B
0	1.49359	0.972	0.067	0	6	FABP7
0	1.49213	1	0.165	0	6	TF
0	1.46224	0.978	0.064	0	6	PYGL
0	1.45996	0.97	0.129	0	6	CYR61
0	1.45731	1	0.13	0	6	FRZB
0	1.44928	0.992	0.111	0	6	TUBB2B
0	1.44254	0.908	0.077	0	6	MAFF
0	1.43842	0.938	0.04	0	6	HMX1
0	1.52945	0.929	0.161	0	7	FABP1
0	1.51644	0.977	0.193	0	7	HPD
0	1.49644	0.508	0.039	0	7	MT1HL1
0	1.4681	0.995	0.249	0	7	ALDOB
0	1.46137	0.842	0.131	0	7	GLYAT
0	1.45696	0.823	0.146	0	7	ALB
0	1.45686	0.904	0.226	0	7	MT1H
0	1.43283	0.96	0.201	0	7	RBP5
0	1.4228	0.789	0.141	0	7	GSTA2
0	1.42245	0.692	0.083	0	7	RP11-397G17.1
0	1.42163	0.936	0.204	0	7	ASS1
0	1.41565	0.958	0.209	0	7	MIOX
0	1.41245	0.927	0.186	0	7	GSTA1
0	1.4058	0.716	0.096	0	7	GLYATL1
0	1.39593	0.757	0.121	0	7	SLC7A7
0	1.39209	0.836	0.144	0	7	BBOX1
0	1.3878	0.955	0.302	0	7	MT1F
0	1.38646	0.829	0.152	0	7	FBP1
0	1.38634	0.99	0.264	0	7	GATM
0	1.3489	0.635	0.076	0	7	HAO2
0	1.5845	0.977	0.265	0	8	GATM
0	1.57285	0.984	0.25	0	8	ALDOB
0	1.55139	0.906	0.212	0	8	MIOX
0	1.53053	0.943	0.235	0	8	PDZK1IP1
0	1.4673	0.808	0.231	0	8	MT1H
0	1.46582	0.844	0.199	0	8	HPD
0	1.46126	0.754	0.169	0	8	FABP1
0	1.43802	0.798	0.211	0	8	ASS1
0	1.43701	0.81	0.208	0	8	RBP5
0	1.43225	0.825	0.192	0	8	GSTA1
0	1.42927	0.994	0.451	0	8	MT1G
0	1.39175	0.851	0.307	0	8	MT1F
0	1.39134	0.641	0.154	0	8	ALB
0	1.39115	0.76	0.237	0	8	HRSP12
0	1.38552	0.692	0.178	0	8	UGT2B7
0	1.36909	0.595	0.142	0	8	GLYAT
0	1.33135	0.592	0.15	0	8	GSTA2
0	1.32923	0.66	0.178	0	8	LGALS2
0	1.32571	0.565	0.169	0	8	PCK1
0	1.32269	0.54	0.141	0	8	NAT8
0	2.97549	0.994	0.056	0	9	UMOD
0	2.92817	1	0.049	0	9	SLC12A1
0	2.07721	0.867	0.06	0	9	KNG1
0	1.91309	0.672	0.045	0	9	CTD-2228K2.5
0	1.87721	0.602	0.029	0	9	CXCL12
0	1.87081	0.534	0.022	0	9	CLDN16
0	1.81624	0.678	0.071	0	9	CLCNKA
0	1.81101	0.556	0.019	0	9	PLAU
0	1.79072	0.583	0.054	0	9	SFRP1
0	1.76508	0.618	0.061	0	9	EGF
0	1.75876	0.625	0.057	0	9	LINC00982
0	1.73988	0.627	0.044	0	9	PPP1R1A
0	1.73434	0.624	0.037	0	9	DUSP9
0	1.67582	0.672	0.064	0	9	KCNJ1
0	1.67087	0.607	0.068	0	9	MFSD4
0	1.66737	0.583	0.041	0	9	TMEM72
0	1.62782	0.984	0.228	0	9	DEFB1
0	1.57949	0.442	0.007	0	9	GP2
0	1.5216	0.779	0.135	0	9	CA12
0	1.49838	0.616	0.078	0	9	PTGER3
0	2.43122	0.742	0.006	0	10	PLVAP
0	2.35027	0.937	0.05	0	10	RNASE1
0	2.33559	0.794	0.026	0	10	RAMP3
0	2.28272	0.632	0.008	0	10	DNASE1L3
0	2.24432	0.712	0.033	0	10	SDPR
0	2.12114	0.906	0.077	0	10	IFI27
0	2.09562	0.763	0.05	0	10	ENG
0	2.07785	0.663	0.027	0	10	TMEM88
0	2.03645	0.8	0.064	0	10	EGFL7
0	1.97698	0.857	0.175	0	10	IGFBP5
0	1.90677	0.638	0.05	0	10	HSPG2
0	1.88706	0.757	0.063	0	10	RAMP2
0	1.87087	0.662	0.037	0	10	PTPRB
0	1.8436	0.737	0.045	0	10	EMCN
0	1.81534	0.64	0.067	0	10	HYAL2
0	1.77893	0.482	0.015	0	10	FAM167B
0	1.75983	0.778	0.111	0	10	GNG11
0	1.7456	0.663	0.064	0	10	A2M
0	1.71678	0.742	0.134	0	10	EPAS1
0	1.71229	0.99	0.264	0	10	CD74
0	2.27578	0.93	0.045	0	11	IL7R
0	2.07475	0.916	0.076	0	11	CD69
0	2.00105	0.985	0.138	0	11	CXCR4
0	1.84057	0.752	0.041	0	11	CD3E
0	1.83789	0.638	0.054	0	11	KLRB1
0	1.80279	0.755	0.048	0	11	CD2
0	1.7928	0.927	0.092	0	11	CD52
0	1.7747	0.696	0.053	0	11	LTB
0	1.72138	0.772	0.055	0	11	CD3D
0	1.60531	0.689	0.064	0	11	CD48
0	1.58779	0.47	0.013	0	11	CD40LG
0	1.57268	0.682	0.067	0	11	CYTIP
0	1.52306	0.953	0.287	0	11	ZFP36L2
0	1.49359	0.692	0.075	0	11	PTPRCAP
0	1.48506	0.765	0.118	0	11	FXYD5
0	1.46563	0.771	0.099	0	11	CORO1A
0	1.44775	0.434	0.021	0	11	GPR171
0	1.44118	0.625	0.101	0	11	PIK3IP1
0	1.43578	0.713	0.092	0	11	CD37
0	1.42995	0.726	0.097	0	11	LAPTM5
0	2.45039	0.852	0.016	0	12	ATP6V1G3
0	2.40894	0.491	0.014	0	12	SPINK1
0	2.19194	0.772	0.024	0	12	ATP6V0D2
0	2.10184	0.817	0.072	0	12	TMEM213
0	2.00749	0.655	0.011	0	12	CTB-27N1.1
0	1.98278	0.548	0.017	0	12	SLC26A7
0	1.88577	0.598	0.027	0	12	FAM24B
0	1.86665	0.768	0.07	0	12	ATP6V1B1
0	1.81014	0.585	0.011	0	12	ATP6V1C2
0	1.75109	0.592	0.031	0	12	SMIM6
0	1.74242	0.872	0.208	0	12	C12orf75
0	1.71564	0.522	0.011	0	12	DMRT2
0	1.69589	0.585	0.078	0	12	TMEM101
0	1.64185	0.578	0.033	0	12	IL18
0	1.59957	0.583	0.073	0	12	GPR116
0	1.56043	0.463	0.01	0	12	CLNK
0	1.54309	0.374	0.009	0	12	SLC4A9
0	1.53388	0.503	0.029	0	12	ATP6V0A4
0	1.52967	0.432	0.007	0	12	HEPACAM2
0	1.52597	0.52	0.073	0	12	RHCG
0	3.21232	0.883	0.012	0	13	GNLY
0	3.04797	0.994	0.028	0	13	NKG7
0	2.88822	0.888	0.005	0	13	GZMB
0	2.60833	0.91	0.041	0	13	CCL4
0	2.51471	0.817	0.015	0	13	PRF1
0	2.4318	0.883	0.029	0	13	CST7
0	2.41044	0.805	0.012	0	13	KLRD1
0	2.34678	0.883	0.057	0	13	CCL5
0	2.28896	0.625	0.002	0	13	FGFBP2
0	2.24064	0.69	0.015	0	13	GZMH
0	2.22607	0.465	0.016	0	13	CCL3
0	2.21989	0.792	0.032	0	13	CTSW
0	2.20298	0.792	0.033	0	13	GZMA
0	2.13587	0.757	0.038	0	13	CD7
0	2.09629	0.617	0.004	0	13	KLRF1
0	2.01811	0.597	0.025	0	13	SPON2
0	1.97217	0.655	0.025	0	13	CD247
0	1.95069	0.738	0.053	0	13	KLRB1
0	1.91491	0.645	0.034	0	13	PLAC8
0	1.8752	0.837	0.092	0	13	HCST
0	2.89173	0.98	0.028	0	14	LST1
0	2.74161	0.986	0.037	0	14	AIF1
0	2.6688	0.995	0.045	0	14	TYROBP
0	2.65936	0.849	0.002	0	14	FCN1
0	2.63693	0.966	0.038	0	14	FCER1G
0	2.62828	0.8	0.006	0	14	S100A9
0	2.53518	0.936	0.044	0	14	CTSS
0	2.51295	0.786	0.018	0	14	LYZ
0	2.446	0.782	0.003	0	14	RP11-290F20.3
0	2.30156	0.513	0.003	0	14	S100A8
0	2.26335	0.8	0.014	0	14	CFD
0	2.20333	0.722	0.012	0	14	MS4A7
0	2.17629	0.712	0.028	0	14	FCGR3A
0	2.10133	0.771	0.022	0	14	SPI1
0	2.08636	0.821	0.035	0	14	C1orf162
0	2.00232	0.624	0.016	0	14	IFI30
0	1.95409	0.799	0.068	0	14	TYMP
0	1.90448	0.621	0.006	0	14	CFP
0	1.90033	0.643	0.017	0	14	FAM26F
0	1.89973	0.605	0.006	0	14	CSTA
0	2.51395	0.541	0.011	0	15	SLC12A3
0	2.29012	0.9	0.063	0	15	TMEM52B
0	2.16427	0.466	0.008	0	15	KLK1
0	2.15109	0.683	0.058	0	15	CALB1
0	1.86093	0.724	0.073	0	15	KNG1
0	1.84942	0.874	0.108	0	15	HSD11B2
0	1.82751	0.997	0.236	0	15	DEFB1
0	1.79512	0.706	0.069	0	15	RHCG
0	1.78399	0.65	0.044	0	15	SERPINA5
0	1.74828	0.888	0.191	0	15	WNK1
0	1.71257	0.914	0.139	0	15	CA12
0	1.6596	0.508	0.071	0	15	SLC8A1
0	1.64942	0.774	0.082	0	15	CLCNKB
0	1.57226	0.578	0.068	0	15	KL
0	1.54412	0.693	0.077	0	15	TMEM213
0	1.50174	0.677	0.074	0	15	ATP6V1B1
0	1.49928	0.28	0.021	0	15	SPINK1
0	1.44066	0.57	0.05	0	15	CLDN8
0	1.43443	0.572	0.051	0	15	EMX1
0	1.40099	0.667	0.078	0	15	CLCNKA
0	2.87109	0.85	0.013	0	16	RGS5
0	2.82772	0.824	0.029	0	16	TAGLN
0	2.47024	0.703	0.023	0	16	ACTA2
0	2.4465	0.839	0.044	0	16	C11orf96
0	2.4205	0.803	0.034	0	16	TPM2
0	2.30304	0.632	0.006	0	16	MYH11
0	2.20371	0.621	0.001	0	16	RERGL
0	2.20204	0.543	0.001	0	16	PLN
0	2.20132	0.89	0.125	0	16	MYL9
0	2.00751	0.681	0.019	0	16	BGN
0	1.97354	0.625	0.02	0	16	PLAC9
0	1.87041	0.645	0.028	0	16	PPP1R14A
0	1.82096	0.927	0.221	0	16	CALD1
0	1.79308	0.574	0.025	0	16	PDGFRB
0	1.79244	0.813	0.084	0	16	MGP
0	1.77051	0.603	0.02	0	16	NOTCH3
0	1.75505	0.659	0.081	0	16	SOD3
0	1.74326	0.496	0.01	0	16	NRGN
0	1.72318	0.673	0.114	0	16	SPARCL1
0	1.67043	0.719	0.106	0	16	CAV1
0	2.89659	0.993	0.049	0	17	EMCN
0	2.77797	0.912	0.02	0	17	CRHBP
0	2.59408	0.852	0.007	0	17	SOST
0	2.58303	0.925	0.039	0	17	PLAT
0	2.43668	0.932	0.078	0	17	TGFBR2
0	2.43501	0.999	0.181	0	17	IGFBP5
0	2.35164	0.933	0.085	0	17	MGP
0	2.30404	0.976	0.088	0	17	IFI27
0	2.28578	0.933	0.063	0	17	RNASE1
0	2.24097	0.693	0.019	0	17	EHD3
0	2.21036	0.868	0.07	0	17	RAMP2
0	2.20613	0.57	0.013	0	17	FCN3
0	2.19954	0.857	0.084	0	17	PPAP2A
0	2.18496	0.918	0.098	0	17	SLC9A3R2
0	2.10492	0.808	0.103	0	17	PPAP2B
0	2.10269	0.767	0.043	0	17	PTPRB
0	2.00348	0.712	0.039	0	17	TMEM204
0	2.00228	0.898	0.118	0	17	GNG11
0	1.98864	0.791	0.06	0	17	ENG
0	1.97274	0.881	0.124	0	17	SPARC
0	1.93779	0.694	0.017	0	18	SCG2
0	1.89231	0.719	0.002	0	18	GSG1
0	1.87753	0.872	0.05	0	18	CPLX3
0	1.74433	0.673	0.004	0	18	FAM19A4
0	1.71246	0.799	0.038	0	18	TMEM215
0	1.67656	0.88	0.07	0	18	CAMK2B
0	1.67051	0.742	0.019	0	18	HPCA
0	1.66784	0.679	0.002	0	18	GRIK1
0	1.6134	0.793	0.041	0	18	IGSF21
0	1.59045	0.771	0.063	0	18	PSD3
0	1.58131	0.596	0.001	0	18	FEZF2
0	1.58122	0.764	0.038	0	18	NSG1
0	1.54379	0.827	0.069	0	18	CADPS
0	1.5297	0.692	0.028	0	18	SNCB
0	1.5014	0.723	0.044	0	18	AANAT
0	1.49453	0.676	0.029	0	18	NEUROD4
0	1.49335	0.726	0.049	0	18	PRKCB
0	1.49135	0.603	0.025	0	18	WFDC1
0	1.48978	0.803	0.062	0	18	FSTL5
0	1.48555	0.971	0.157	0	18	SYT1
0	2.21521	0.973	0.184	0	19	TF
0	2.11008	0.678	0.14	0	19	MEG3
0	2.01159	0.532	0.102	0	19	STAC2
0	1.91925	0.548	0.105	0	19	RGR
0	1.82054	0.782	0.175	0	19	PTGDS
0	1.80672	0.581	0.121	0	19	WIF1
3.96125e-286	2.02477	0.491	0.094	9.30458e-282	19	COL9A2
4.03128e-266	1.86183	0.594	0.155	9.46907e-262	19	CYR61
9.84769e-229	1.96884	0.368	0.062	2.31312e-224	19	RP11-161M6.2
1.15932e-206	1.74376	0.239	0.028	2.72313e-202	19	LCNL1
1.49486e-198	1.93733	0.401	0.085	3.51128e-194	19	MCAM
1.28441e-188	1.79439	0.265	0.038	3.01696e-184	19	RP11-54O7.17
1.89952e-183	1.84886	0.352	0.07	4.46179e-179	19	SPHK1
1.62563e-159	1.80771	0.532	0.192	3.81844e-155	19	KCNQ1OT1
2.42077e-158	1.7997	0.262	0.044	5.68614e-154	19	GABRG3
1.32989e-154	1.87872	0.321	0.066	3.12378e-150	19	POU3F1
2.56421e-141	1.77035	0.322	0.073	6.02308e-137	19	HKDC1
5.92308e-136	1.86368	0.379	0.104	1.39127e-131	19	BAIAP2
2.57743e-122	1.81976	0.365	0.105	6.05413e-118	19	FGFR1
3.70765e-117	1.80559	0.365	0.109	8.70891e-113	19	KDM6B
0	1.69795	0.971	0.242	0	20	DEFB1
0	1.61644	0.523	0.05	0	20	DUSP9
0	1.50134	0.453	0.058	0	20	PPP1R1A
0	1.33777	0.34	0.035	0	20	CLDN16
0	1.25206	0.545	0.082	0	20	UMOD
0	1.11724	0.236	0.016	0	20	GPC5
2.36304e-285	1.25644	0.502	0.082	5.55055e-281	20	KNG1
6.54026e-258	1.51616	0.451	0.078	1.53624e-253	20	TMEM52B
2.18907e-238	1.43506	0.475	0.093	5.14192e-234	20	S100A2
5.53507e-230	1.15594	0.295	0.037	1.30013e-225	20	FOLR3
7.79311e-221	1.30611	0.762	0.327	1.83052e-216	20	MPC1
4.65375e-215	1.10001	0.842	0.427	1.09312e-210	20	CYSTM1
5.10018e-194	1.0874	0.263	0.035	1.19798e-189	20	LINC01158
1.06671e-181	1.29096	0.654	0.256	2.50559e-177	20	MRPS6
3.97001e-175	1.14212	0.321	0.056	9.32516e-171	20	PDE1A
7.36293e-167	1.07339	0.767	0.391	1.72948e-162	20	ATP5G1
3.72308e-134	1.12175	0.51	0.174	8.74514e-130	20	IDH2
9.85925e-101	1.07395	0.493	0.203	2.31584e-96	20	GSTM3
1.25567e-88	1.10414	0.442	0.181	2.94944e-84	20	CBR1
6.71806e-85	1.11044	0.447	0.186	1.578e-80	20	CHP1
0	1.96677	0.945	0.042	0	21	TRH
0	1.91784	0.931	0.035	0	21	SLN
0	1.79102	0.811	0.003	0	21	PMP2
0	1.68291	0.765	0.059	0	21	HES5
0	1.67233	0.818	0.03	0	21	DIO2
0	1.64934	0.911	0.086	0	21	FABP5
0	1.6445	0.976	0.098	0	21	RGR
0	1.6123	0.83	0.044	0	21	MFAP4
0	1.56337	0.852	0.06	0	21	SOX2
0	1.55906	0.993	0.129	0	21	CRABP1
0	1.5493	1	0.15	0	21	FRZB
0	1.5461	0.997	0.114	0	21	WIF1
0	1.54596	0.995	0.131	0	21	DKK3
0	1.53417	0.7	0.024	0	21	G6PC2
0	1.5201	0.937	0.13	0	21	RCN1
0	1.514	0.894	0.092	0	21	DAPL1
0	1.48158	0.866	0.096	0	21	FGF9
0	1.47727	0.856	0.077	0	21	PAX6
0	1.46884	0.943	0.122	0	21	NDUFA4L2
0	1.46056	0.986	0.142	0	21	GPM6B
0	2.05048	0.808	0.105	0	22	RLBP1
0	2.04892	0.886	0.131	0	22	CRABP1
0	1.98829	0.933	0.152	0	22	FRZB
0	1.96402	0.976	0.185	0	22	TF
0	1.88091	0.799	0.117	0	22	WIF1
0	1.86187	0.82	0.134	0	22	DKK3
0	1.8268	0.583	0.085	0	22	NPVF
0	1.75366	0.668	0.099	0	22	C1orf61
0	1.74528	0.63	0.094	0	22	FABP7
0	1.73948	0.708	0.137	0	22	TUBB2B
0	1.71651	0.664	0.127	0	22	NDUFA4L2
0	1.70993	0.754	0.146	0	22	GPM6B
0	1.67627	0.875	0.174	0	22	PTGDS
0	1.66074	0.612	0.101	0	22	STAC2
0	1.64963	0.971	0.326	0	22	GLUL
0	1.57881	0.962	0.328	0	22	CLU
0	1.57078	0.597	0.105	0	22	RGR
9.00834e-298	1.59844	0.531	0.095	2.11597e-293	22	LINC00844
1.3948e-288	1.57014	0.536	0.099	3.27624e-284	22	DAPL1
7.24062e-230	1.58372	0.497	0.105	1.70075e-225	22	MT3
0	2.53535	0.982	0.13	0	23	HLA-DPA1
0	2.51445	0.876	0.064	0	23	HLA-DQB1
0	2.50295	0.861	0.051	0	23	HLA-DQA1
0	2.49082	0.636	0.009	0	23	C1QA
0	2.47931	0.967	0.168	0	23	HLA-DPB1
0	2.4588	0.596	0.007	0	23	C1QB
0	2.40637	0.98	0.161	0	23	HLA-DRA
0	2.3463	0.801	0.048	0	23	RGS1
0	2.31633	0.925	0.056	0	23	TYROBP
0	2.28662	0.53	0.004	0	23	C1QC
0	2.24147	0.704	0.014	0	23	MS4A6A
0	2.23811	0.956	0.162	0	23	HLA-DRB1
0	2.18361	0.896	0.048	0	23	AIF1
0	2.17227	0.678	0.028	0	23	LYZ
0	2.07516	0.852	0.088	0	23	HLA-DMA
0	2.05934	0.495	0.002	0	23	FCER1A
0	2.04685	0.636	0.009	0	23	RNASE6
0	1.99726	0.819	0.05	0	23	FCER1G
0	1.96894	0.667	0.084	0	23	HLA-DRB5
0	1.96808	0.991	0.277	0	23	CD74
0	2.00875	0.55	0.021	0	24	RBP4
0	1.74042	0.92	0.242	0	24	MT1H
0	1.68813	0.561	0.051	0	24	CAPN3
0	1.54188	0.537	0.066	0	24	MCCD1
0	1.46304	0.374	0.014	0	24	RP5-887A10.1
0	1.46246	0.264	0.012	0	24	SLC22A7
0	1.4159	0.481	0.065	0	24	DUSP15
0	1.39113	0.862	0.213	0	24	HPD
4.51388e-307	1.33553	0.874	0.22	1.06027e-302	24	RBP5
1.00057e-294	1.39427	0.725	0.157	2.35023e-290	24	BHMT
7.282e-286	1.4087	0.981	0.463	1.71047e-281	24	MT1G
8.75974e-272	1.4285	0.916	0.425	2.05758e-267	24	CRYAB
3.35279e-255	1.34844	0.563	0.108	7.87537e-251	24	AKR7A3
1.67651e-252	1.46433	0.559	0.115	3.93796e-248	24	S100A1
7.53694e-241	1.42934	0.874	0.384	1.77035e-236	24	DCXR
2.28412e-238	1.2344	0.924	0.397	5.36516e-234	24	ADIRF
6.1211e-231	1.206	0.734	0.188	1.43779e-226	24	LGALS2
5.19943e-230	1.33022	0.69	0.176	1.22129e-225	24	PCK1
6.87466e-216	1.23192	0.669	0.174	1.61479e-211	24	MGST1
8.82079e-192	1.2263	0.504	0.112	2.07191e-187	24	MSRB1
0	2.27501	0.998	0.044	0	25	PCP2
0	1.86945	0.998	0.096	0	25	TRNP1
0	1.84727	0.99	0.053	0	25	CPLX3
0	1.84295	0.974	0.05	0	25	NIF3L1
0	1.84185	0.972	0.046	0	25	GNG13
0	1.8293	0.994	0.098	0	25	SERPINI1
0	1.82465	0.984	0.044	0	25	AANAT
0	1.8218	0.968	0.039	0	25	ISL1
0	1.77148	0.986	0.041	0	25	TRPM1
0	1.71992	0.984	0.067	0	25	GNAO1
0	1.69579	0.954	0.049	0	25	LRTM1
0	1.67428	0.944	0.054	0	25	CALY
0	1.67425	0.972	0.062	0	25	DOK6
0	1.65939	0.94	0.036	0	25	GRM6
0	1.64983	0.91	0.019	0	25	TMEM196
0	1.64684	0.986	0.073	0	25	CAMK2B
0	1.64062	0.926	0.042	0	25	CABP5
0	1.63908	0.948	0.051	0	25	CCDC136
0	1.61694	0.908	0.05	0	25	KRT222.1
0	1.58918	0.904	0.037	0	25	AMIGO2
0	2.2479	0.817	0.034	0	26	CLDN5
0	2.12709	0.905	0.104	0	26	SLC9A3R2
0	2.11621	0.842	0.067	0	26	TM4SF1
0	2.08076	0.859	0.076	0	26	RAMP2
0	2.05289	0.947	0.194	0	26	TIMP3
0	2.04906	0.629	0.04	0	26	SERPINE2
0	2.00425	0.876	0.096	0	26	IFI27
0	1.95575	0.528	0.014	0	26	IGF2
0	1.9227	0.554	0.034	0	26	FN1
0	1.90441	0.733	0.109	0	26	AQP1
0	1.80715	0.792	0.072	0	26	RNASE1
0	1.75905	0.491	0.019	0	26	ADAMTS6
0	1.75526	0.84	0.161	0	26	CRIP2
0	1.72263	0.514	0.045	0	26	LTBP4
0	1.70605	0.701	0.09	0	26	PTRF
0	1.67886	0.556	0.036	0	26	PPP1R14A
0	1.65416	0.722	0.081	0	26	EGFL7
0	1.64581	0.589	0.074	0	26	KCTD12
0	1.6286	0.537	0.033	0	26	ELTD1
1.80064e-258	1.6542	0.566	0.096	4.22953e-254	26	MGP
0	2.20242	0.505	0.046	0	27	SLN
0	2.14905	0.903	0.177	0	27	PTGDS
0	2.12465	0.724	0.129	0	27	NDUFA4L2
0	2.10434	0.795	0.136	0	27	CRABP1
0	1.89663	0.751	0.158	0	27	FRZB
8.04843e-305	2.07848	0.597	0.097	1.8905e-300	27	FABP7
1.67193e-299	1.59618	0.972	0.4	3.92719e-295	27	VIM
1.38162e-258	1.63135	0.887	0.332	3.24528e-254	27	CLU
4.04553e-241	1.64561	0.226	0.015	9.50254e-237	27	PMP2
2.85196e-235	1.93904	0.406	0.054	6.69898e-231	27	TRH
2.53878e-220	1.76923	0.735	0.214	5.96333e-216	27	MAP1B
7.12262e-220	1.97396	0.343	0.041	1.67303e-215	27	DIO2
1.01873e-209	1.96631	0.438	0.07	2.39289e-205	27	APOC1
7.66194e-188	2.00342	0.479	0.096	1.79971e-183	27	FABP5
2.75098e-185	1.91678	0.491	0.102	6.46177e-181	27	DAPL1
1.54544e-174	1.72975	0.488	0.104	3.63009e-170	27	C1orf61
7.45238e-166	1.63621	0.553	0.141	1.75049e-161	27	DKK3
9.91075e-106	1.57655	0.394	0.101	2.32794e-101	27	PVALB
6.46672e-102	1.64325	0.38	0.099	1.51897e-97	27	LINC00844
1.24944e-94	1.5839	0.385	0.105	2.93481e-90	27	UCHL1
0	1.578	0.991	0.103	0	28	CP
0	1.54063	1	0.106	0	28	RLBP1
0	1.53125	1	0.082	0	28	TRDN
0	1.52932	1	0.118	0	28	WIF1
0	1.51283	0.984	0.092	0	28	FABP7
0	1.47976	0.798	0.035	0	28	CCK
0	1.47228	0.844	0.061	0	28	HES5
0	1.38857	0.995	0.133	0	28	CRABP1
0	1.38753	0.96	0.091	0	28	LINC00844
0	1.38349	1	0.135	0	28	DKK3
0	1.3798	0.958	0.065	0	28	LHX2
0	1.37801	0.986	0.098	0	28	C1orf61
0	1.37698	1	0.154	0	28	FRZB
0	1.37338	0.984	0.086	0	28	SLC1A3
0	1.3591	0.944	0.101	0	28	MT3
0	1.35731	0.874	0.095	0	28	TCEAL7
0	1.35712	0.998	0.146	0	28	GPM6B
0	1.35641	0.947	0.061	0	28	RP11-89K21.1
0	1.34647	0.988	0.136	0	28	TUBB2B
0	1.34113	1	0.188	0	28	TF
0	2.02831	1	0.03	0	29	STMN2
0	1.96576	1	0.04	0	29	NEFM
0	1.93275	0.959	0.02	0	29	PRPH
0	1.83593	0.982	0.042	0	29	RTN1
0	1.79995	0.977	0.016	0	29	AHNAK2
0	1.79152	0.992	0.052	0	29	MAP1A
0	1.77636	0.952	0.032	0	29	NRN1
0	1.77271	0.939	0.023	0	29	SCG5
0	1.73122	0.992	0.056	0	29	INA
0	1.68714	0.957	0.014	0	29	NEFH
0	1.66728	0.957	0.01	0	29	KCNC2
0	1.65839	0.992	0.099	0	29	SNCG
0	1.65697	0.992	0.098	0	29	UCHL1
0	1.64487	0.962	0.036	0	29	SCN1B
0	1.62291	0.977	0.081	0	29	NDRG4
0	1.61699	0.898	0.013	0	29	VSNL1
0	1.61426	0.972	0.049	0	29	CPLX1
0	1.59099	0.954	0.047	0	29	TAGLN3
0	1.5616	0.99	0.091	0	29	ATP1A3
0	1.55558	0.972	0.068	0	29	FAIM2
0	2.12018	1	0.049	0	30	PCP2
0	1.90829	0.98	0.05	0	30	GNG13
0	1.87737	0.989	0.058	0	30	CPLX3
0	1.85439	0.98	0.044	0	30	ISL1
0	1.81516	0.989	0.101	0	30	TRNP1
0	1.78912	0.96	0.049	0	30	AANAT
0	1.75353	0.945	0.055	0	30	NIF3L1
0	1.69441	0.983	0.072	0	30	GNAO1
0	1.68934	0.945	0.055	0	30	CCDC136
0	1.6881	0.983	0.066	0	30	DOK6
0	1.67926	0.968	0.046	0	30	TRPM1
0	1.61645	0.966	0.102	0	30	SERPINI1
0	1.57844	0.908	0.046	0	30	CABP5
0	1.57477	0.874	0.046	0	30	PRDM8
0	1.5747	0.994	0.132	0	30	SNAP25
0	1.55348	0.908	0.059	0	30	CALY
0	1.52569	0.989	0.135	0	30	PCP4
0	1.52359	0.922	0.062	0	30	EDIL3
0	1.49584	0.865	0.054	0	30	KRT222.1
0	1.47387	0.848	0.067	0	30	LINC00632
0	3.07791	0.857	0.033	0	31	PDE6H
0	2.69438	0.675	0.012	0	31	ARR3
0	2.27524	0.611	0.051	0	31	GUCA1A
0	2.2527	0.717	0.084	0	31	RCVRN
0	2.00807	0.331	0.003	0	31	PCAT4
0	1.96569	0.386	0.007	0	31	GUCA1C
0	1.91192	0.337	0.008	0	31	RP11-39E3.3
0	1.83833	0.438	0.036	0	31	PDC
0	1.66035	0.432	0.033	0	31	MPP4
0	1.63246	0.313	0.011	0	31	GNGT2
0	1.59559	0.237	0.004	0	31	OPN1LW
1.8894e-287	1.98547	0.581	0.069	4.43801e-283	31	AIPL1
5.35373e-282	1.73985	0.416	0.035	1.25754e-277	31	KCNV2
6.08902e-209	1.79617	0.578	0.096	1.43025e-204	31	GNB3
2.61635e-181	1.6232	0.325	0.033	6.14554e-177	31	FAM57B
3.83549e-163	1.73399	0.739	0.215	9.00918e-159	31	MAP1B
2.4388e-155	1.66325	0.693	0.195	5.72849e-151	31	UNC119
5.20153e-136	1.81618	0.565	0.14	1.22179e-131	31	PCP4
2.50521e-130	1.67845	0.647	0.194	5.88449e-126	31	ENO2
1.06248e-106	1.58796	0.465	0.108	2.49567e-102	31	RIMS2
0	2.58782	0.857	0.037	0	32	CLDN5
0	2.19936	0.787	0.071	0	32	RGCC
0	1.9188	0.543	0.015	0	32	VWF
0	1.88439	0.698	0.073	0	32	TM4SF1
0	1.73757	0.787	0.101	0	32	IFI27
0	1.72256	0.502	0.011	0	32	ABCG2
0	1.71992	0.486	0.016	0	32	C1orf64
0	1.71257	0.537	0.026	0	32	TGM2
0	1.6827	0.479	0.013	0	32	CFH
0	1.66949	0.559	0.046	0	32	APOLD1
0	1.61346	0.375	0.015	0	32	ANGPT2
4.17978e-307	1.74505	0.546	0.054	9.81788e-303	32	STC1
6.47706e-285	1.74605	0.641	0.08	1.5214e-280	32	A2M
7.7681e-285	1.94294	0.752	0.122	1.82465e-280	32	SPARCL1
1.53406e-282	1.60422	0.527	0.054	3.60335e-278	32	LMO2
7.30671e-270	1.65754	0.575	0.067	1.71627e-265	32	CLEC2B
1.62012e-259	1.73232	0.571	0.071	3.8055e-255	32	PDLIM1
5.72557e-233	1.60201	0.689	0.11	1.34488e-228	32	SLC9A3R2
9.05609e-173	1.59423	0.613	0.121	2.12719e-168	32	ITM2A
1.31823e-143	1.60549	0.625	0.154	3.09639e-139	32	PNP
0	2.23404	1	0.054	0	33	GNGT1
0	2.1497	0.987	0.026	0	33	RTBDN
0	2.13658	1	0.082	0	33	RCVRN
0	2.1255	0.993	0.048	0	33	GNAT1
0	2.11704	1	0.085	0	33	PDE6G
0	2.09184	1	0.078	0	33	NRL
0	2.06957	1	0.081	0	33	SAG
0	2.06347	0.99	0.034	0	33	CNGA1
0	2.05492	1	0.077	0	33	RHO
0	2.05298	0.997	0.065	0	33	AIPL1
0	2.02671	0.958	0.025	0	33	IMPG1
0	2.02608	0.987	0.03	0	33	KCNV2
0	2.00985	1	0.106	0	33	ROM1
0	2.00811	0.987	0.031	0	33	PDC
0	1.96815	0.984	0.048	0	33	GUCA1A
0	1.91366	0.974	0.05	0	33	RBP3
0	1.8758	0.997	0.045	0	33	RP1
0	1.87307	0.993	0.057	0	33	PDE6A
0	1.82663	0.961	0.061	0	33	PRCD
0	1.80152	0.935	0.025	0	33	PRPH2
0	2.12268	0.858	0.035	0	34	VSX1
0	2.02255	0.871	0.053	0	34	GNG13
0	1.98924	0.924	0.048	0	34	TRPM1
0	1.9528	0.838	0.037	0	34	BCAT1
0	1.83555	0.755	0.015	0	34	CABP2
0	1.78598	0.901	0.077	0	34	CADPS
0	1.77161	0.709	0.019	0	34	PCP4L1
0	1.76487	0.801	0.056	0	34	LRTM1
0	1.75901	0.851	0.06	0	34	CPLX3
0	1.73515	0.825	0.063	0	34	DNER
0	1.71909	0.854	0.08	0	34	CAMK2B
0	1.68193	0.732	0.047	0	34	TMEM215
0	1.67446	0.881	0.103	0	34	TRNP1
0	1.67356	0.672	0.028	0	34	HPCA
0	1.66386	0.715	0.046	0	34	DLG2
0	1.65981	0.738	0.047	0	34	NSG1
0	1.60787	0.709	0.048	0	34	PRDM8
0	1.60753	0.702	0.044	0	34	GRM6
0	1.60459	0.811	0.075	0	34	GNAO1
0	1.59383	0.974	0.133	0	34	SNAP25
0	2.38595	0.84	0.043	0	35	GRM6
0	2.11821	0.785	0.049	0	35	TRPM1
0	2.06353	0.8	0.053	0	35	PCP2
0	2.01638	0.807	0.104	0	35	TRNP1
0	1.97906	0.669	0.049	0	35	PRDM8
0	1.93026	0.669	0.049	0	35	ISL1
0	1.89848	0.695	0.059	0	35	PLCD4
0	1.8789	0.727	0.079	0	35	CADPS
0	1.85872	0.695	0.076	0	35	GNAO1
7.8613e-304	1.67796	0.484	0.04	1.84654e-299	35	SAMD5
6.72322e-272	1.62895	0.585	0.063	1.57922e-267	35	CPLX3
7.11574e-268	1.73187	0.622	0.077	1.67142e-263	35	PLXDC1
1.85046e-254	1.66534	0.633	0.083	4.34653e-250	35	CAMK2B
4.97439e-246	1.68122	0.535	0.061	1.16844e-241	35	CCDC136
1.83667e-229	1.68046	0.575	0.077	4.31415e-225	35	HHATL
3.89488e-227	1.66047	0.815	0.17	9.14869e-223	35	KIF21A
8.85497e-222	1.70388	0.709	0.123	2.07994e-217	35	FAM46A
4.26431e-202	1.69744	0.665	0.12	1.00164e-197	35	PRKCA
7.37079e-192	1.63851	0.513	0.071	1.73133e-187	35	LINC00632
5.80309e-185	1.63377	0.749	0.155	1.36309e-180	35	HSPA6
0	2.63492	0.751	0.036	0	36	STMN2
0	2.41528	0.783	0.104	0	36	UCHL1
0	2.37309	0.569	0.027	0	36	PRPH
0	2.32547	0.609	0.047	0	36	NEFM
1.76729e-299	2.33472	0.771	0.105	4.15119e-295	36	SNCG
1.81079e-296	1.87807	0.368	0.021	4.25337e-292	36	VSNL1
1.81792e-284	1.88674	0.395	0.025	4.27012e-280	36	AHNAK2
2.77954e-264	2.07538	0.419	0.031	6.52886e-260	36	SCG5
2.69398e-242	2.19769	0.925	0.215	6.32789e-238	36	MAP1B
9.28326e-241	2.16688	0.557	0.063	2.18055e-236	36	INA
9.76922e-230	2.08573	0.518	0.056	2.29469e-225	36	CPLX1
2.04168e-229	1.88368	0.34	0.023	4.79569e-225	36	NEFH
5.31437e-224	2.20203	0.664	0.1	1.24829e-219	36	PVALB
8.25572e-219	2.01414	0.498	0.054	1.93919e-214	36	TAGLN3
3.37355e-212	2.01016	0.743	0.136	7.92413e-208	36	SNAP25
1.00842e-184	1.88655	0.399	0.04	2.36869e-180	36	NRN1
2.87984e-180	2.11389	0.569	0.088	6.76446e-176	36	NDRG4
1.37294e-173	2.03442	0.47	0.061	3.2249e-169	36	MAP1A
4.6765e-158	1.98513	0.51	0.079	1.09846e-153	36	EEF1A2
1.09003e-150	1.89513	0.407	0.051	2.56038e-146	36	RTN1
0	2.42062	0.981	0.085	0	37	UMOD
0	2.22866	0.995	0.078	0	37	SLC12A1
0	1.89088	0.911	0.085	0	37	KNG1
0	1.71793	0.729	0.061	0	37	PPP1R1A
0	1.67969	0.636	0.037	0	37	CLDN16
0	1.59574	0.738	0.055	0	37	DUSP9
0	1.41473	0.477	0.028	0	37	C16orf89
2.03639e-293	1.73565	0.748	0.078	4.78327e-289	37	EGF
3.13826e-286	1.7331	0.706	0.07	7.37145e-282	37	SFRP1
2.27394e-260	1.41691	0.57	0.047	5.34127e-256	37	CXCL12
2.82377e-190	1.36684	0.682	0.09	6.63276e-186	37	CLCNKA
9.68127e-188	1.37096	0.65	0.083	2.27403e-183	37	KCNJ1
2.59179e-179	1.57763	0.72	0.115	6.08786e-175	37	CLDN10
2.35741e-173	1.3024	0.411	0.037	5.53733e-169	37	PLAU
1.78107e-161	1.45465	1	0.251	4.18355e-157	37	DEFB1
6.68011e-156	1.26575	0.832	0.155	1.56909e-151	37	CA12
1.25062e-134	1.29562	0.491	0.066	2.93758e-130	37	CTD-2228K2.5
2.11945e-125	1.2622	0.537	0.085	4.97837e-121	37	MFSD4
1.93544e-123	1.26025	0.551	0.088	4.54615e-119	37	C8orf4
1.11347e-119	1.24418	0.799	0.205	2.61542e-115	37	GSTM3
0	1.9646	0.507	0.01	0	38	CNTNAP2
0	1.89216	0.622	0.029	0	38	JPH4
0	1.8886	0.474	0.01	0	38	ONECUT2
0	1.75709	0.574	0.027	0	38	TFAP2B
0	1.73067	0.612	0.046	0	38	CELF4
0	1.71528	0.55	0.038	0	38	GRIA4
0	1.67439	0.478	0.025	0	38	CACNA1A
3.60452e-295	1.54958	0.421	0.023	8.46667e-291	38	C1QL1
1.01103e-272	1.41899	0.392	0.022	2.3748e-268	38	CHD5
4.086e-189	1.624	0.646	0.088	9.5976e-185	38	NDRG4
2.04624e-157	1.42804	0.445	0.048	4.8064e-153	38	PEG3
1.43942e-145	1.44944	0.435	0.049	3.38105e-141	38	GRIA2
4.7985e-145	1.435	0.574	0.088	1.12712e-140	38	PAX6
7.27453e-125	1.45966	0.469	0.066	1.70871e-120	38	KIF5C
2.72806e-101	1.38805	0.459	0.075	6.40794e-97	38	PTPRF
9.53663e-101	1.45434	0.488	0.086	2.24006e-96	38	PKD1
5.76055e-93	1.39039	0.574	0.133	1.3531e-88	38	RORB
1.37423e-85	1.42065	0.493	0.102	3.22793e-81	38	PVALB
3.81196e-85	1.58168	0.522	0.12	8.95391e-81	38	2023-09-04
1.69003e-49	1.41311	0.474	0.148	3.96971e-45	38	MEG3
0	2.59012	0.875	0.001	0	39	NPHS2
0	2.50905	0.87	0.005	0	39	DCN
0	2.35729	0.924	0.081	0	39	PODXL
0	2.22281	0.793	0.04	0	39	FGF1
0	2.17165	0.75	0.01	0	39	PTPRO
0	2.164	0.696	0.003	0	39	TCF21
0	2.15768	0.755	0.055	0	39	TPPP3
0	2.12167	0.783	0.034	0	39	NPNT
0	2.12006	0.728	0.017	0	39	PLA2R1
0	2.10306	0.837	0.072	0	39	IGFBP2
0	2.07902	0.696	0.013	0	39	PCOLCE2
0	2.02732	0.859	0.058	0	39	AIF1
0	2.02562	0.69	0.003	0	39	WT1
0	1.98599	0.875	0.075	0	39	MME
0	1.96382	0.815	0.077	0	39	ZDHHC6
0	1.90067	0.522	0.007	0	39	TNNT2
0	1.83335	0.571	0	0	39	RP11-550H2.2
5.14644e-234	2.11013	0.875	0.133	1.20885e-229	39	HTRA1
1.67598e-190	1.83385	0.837	0.14	3.93672e-186	39	MYL9
2.43633e-190	1.8653	0.598	0.066	5.7227e-186	39	CTGF
0	2.14622	0.911	0.03	0	40	HPCA
0	2.09458	0.905	0.055	0	40	PCP2
0	2.03727	0.923	0.045	0	40	GRM6
0	1.83011	0.953	0.083	0	40	CAMK2B
0	1.70632	0.828	0.057	0	40	GNG13
0	1.70104	0.852	0.052	0	40	TRPM1
0	1.62324	0.746	0.052	0	40	CABP5
0	1.61203	0.763	0.05	0	40	ISL1
0	1.55722	0.716	0.05	0	40	TMEM215
0	1.50805	0.639	0.04	0	40	NEUROD4
0	1.4822	0.55	0.017	0	40	VSTM2A
1.89089e-294	1.54761	0.822	0.074	4.4415e-290	40	FSTL5
8.31172e-283	1.55727	0.935	0.097	1.95234e-278	40	GNB3
1.5297e-275	1.78335	0.355	0.014	3.59312e-271	40	TTR
2.38219e-259	1.5509	0.787	0.078	5.59553e-255	40	PLXDC1
2.1701e-237	1.52589	0.722	0.072	5.09736e-233	40	KIAA1107
2.73081e-211	1.47536	0.84	0.106	6.41441e-207	40	TRNP1
7.76353e-200	1.48416	0.746	0.092	1.82358e-195	40	NOVA1
8.00733e-184	1.57921	0.917	0.166	1.88084e-179	40	LMO4
1.23649e-179	1.47909	0.953	0.17	2.90439e-175	40	SYT1
0	2.38753	0.667	0.001	0	41	CD79A
0	2.22426	0.587	0.006	0	41	MS4A1
0	2.02933	0.593	0.021	0	41	CD79B
0	1.92539	0.213	0.003	0	41	IGLL5
0	1.84255	0.373	0.002	0	41	IGJ
0	1.58562	0.413	0.013	0	41	IRF8
0	1.55767	0.373	0.007	0	41	VPREB3
1.07049e-302	1.58634	0.447	0.018	2.51448e-298	41	SELL
1.60989e-239	1.95254	0.76	0.07	3.78148e-235	41	LTB
4.5946e-226	2.00802	0.887	0.108	1.07922e-221	41	CD37
2.18576e-202	1.7673	0.727	0.075	5.13414e-198	41	HLA-DQB1
8.58209e-185	1.8198	0.927	0.141	2.01585e-180	41	HLA-DPA1
1.61764e-179	1.74228	0.86	0.115	3.79968e-175	41	CD52
3.05699e-178	1.58801	0.633	0.062	7.18056e-174	41	HLA-DQA1
3.5904e-174	1.95402	0.953	0.172	8.43348e-170	41	HLA-DRA
9.8934e-169	1.58225	0.753	0.091	2.32386e-164	41	PTPRCAP
9.69102e-156	1.6749	0.793	0.114	2.27632e-151	41	LAPTM5
1.23508e-146	1.56603	0.947	0.172	2.90108e-142	41	HLA-DRB1
4.41917e-146	1.7412	0.913	0.178	1.03802e-141	41	HLA-DPB1
5.04884e-125	1.769	0.98	0.286	1.18592e-120	41	CD74
0	2.17562	0.77	0.03	0	42	VCAM1
0	2.11821	0.8	0.015	0	42	CFH
0	1.89878	0.54	0.008	0	42	TNNT2
0	1.52266	0.44	0.005	0	42	SLC4A11
0	1.50471	0.42	0.003	0	42	KLK6
1.71331e-292	2.54983	0.95	0.066	4.02439e-288	42	CTGF
1.30494e-230	1.68899	0.64	0.034	3.06516e-226	42	BGN
6.31964e-217	1.4055	0.48	0.02	1.48442e-212	42	CRB2
1.79615e-201	1.56501	0.52	0.026	4.21897e-197	42	CYP1B1
5.42426e-181	1.50791	0.44	0.02	1.27411e-176	42	SLPI
3.36457e-168	1.46885	0.51	0.03	7.90305e-164	42	C1orf186
2.26943e-126	1.78916	0.69	0.075	5.33067e-122	42	IGFBP2
3.03148e-105	1.55036	0.66	0.076	7.12064e-101	42	KRT19
7.8435e-91	1.72773	0.92	0.204	1.84236e-86	42	BCAM
1.25234e-86	1.58072	0.42	0.039	2.94161e-82	42	CCL2
2.05325e-82	1.6047	0.42	0.04	4.82288e-78	42	MMP7
1.36919e-74	1.37796	0.75	0.143	3.2161e-70	42	MYL9
1.04805e-68	1.37688	0.64	0.102	2.46177e-64	42	MGP
5.2201e-66	1.39973	1	0.386	1.22615e-61	42	IGFBP7
2.58766e-64	1.46313	0.83	0.219	6.07816e-60	42	TPM1
0	2.2676	1	0.014	0	43	TTR
2.64414e-90	1.75062	0.803	0.091	6.21082e-86	43	PRAP1
1.97442e-77	1.41741	0.424	0.03	4.63771e-73	43	APOC3
4.11422e-63	1.66306	0.955	0.196	9.6639e-59	43	UGT2B7
9.00584e-63	1.61249	0.682	0.093	2.11538e-58	43	CUBN
1.20505e-55	1.42411	0.909	0.172	2.83054e-51	43	ALB
1.53322e-53	1.48478	0.742	0.125	3.60138e-49	43	DPEP1
1.33212e-52	1.37827	0.939	0.19	3.12901e-48	43	FABP1
8.34243e-52	1.46151	0.939	0.215	1.95955e-47	43	GSTA1
1.06945e-49	1.43981	0.97	0.261	2.51203e-45	43	PDZK1IP1
3.812e-48	1.39243	0.606	0.091	8.95401e-44	43	SLC22A8
7.08954e-47	1.38775	0.712	0.128	1.66526e-42	43	TMEM27
4.17892e-43	1.44638	0.773	0.166	9.81587e-39	43	GSTA2
5.10221e-43	1.31884	0.545	0.082	1.19846e-38	43	FAM151A
9.53415e-43	1.34583	0.818	0.186	2.23948e-38	43	KHK
2.18067e-42	1.34925	0.985	0.292	5.12218e-38	43	GATM
3.28922e-42	1.33657	0.758	0.155	7.72604e-38	43	NAT8
6.80328e-42	1.33619	0.985	0.277	1.59802e-37	43	ALDOB
1.34502e-41	1.35257	0.515	0.076	3.15932e-37	43	SLC22A6
1.34321e-36	1.33594	0.803	0.213	3.15508e-32	43	C19orf77
0	2.42636	0.952	0.015	0	44	C1QB
0	2.30761	0.984	0.018	0	44	C1QA
0	2.22135	0.935	0.011	0	44	C1QC
0	2.16196	0.694	0.01	0	44	IL8
0	2.09507	0.871	0.01	0	44	OLR1
0	1.98008	0.887	0.024	0	44	PLEK
0	1.95009	0.79	0.006	0	44	TREM2
0	1.90177	0.823	0.017	0	44	C3AR1
0	1.89293	0.855	0.023	0	44	FCGR2A
0	1.88409	0.758	0.005	0	44	FCGR1A
5.25015e-291	1.85331	0.484	0.01	1.23321e-286	44	IL1B
1.05616e-264	2.47616	0.984	0.05	2.48081e-260	44	CD83
9.85676e-249	2.05082	0.79	0.031	2.31525e-244	44	GPR183
5.7592e-245	2.07509	0.742	0.027	1.35278e-240	44	CCL3
1.35335e-170	1.85029	0.935	0.063	3.17887e-166	44	HLA-DQA1
5.13385e-155	1.84153	0.71	0.041	1.20589e-150	44	CD14
1.87057e-132	1.91387	0.871	0.074	4.39379e-128	44	APOC1
6.55945e-107	1.88324	0.968	0.121	1.54075e-102	44	RNASET2
7.93287e-107	1.83598	0.758	0.064	1.86335e-102	44	CCL4
4.56476e-94	1.85038	0.968	0.137	1.07222e-89	44	MAFB
0	2.11415	0.983	0.014	0	45	ABCG2
1.16249e-59	1.49912	0.707	0.091	2.73058e-55	45	SLC22A8
2.50801e-52	1.43689	0.621	0.079	5.89106e-48	45	SLC5A12
2.84e-52	1.50631	0.621	0.082	6.67086e-48	45	FAM151A
9.67968e-52	1.50352	0.914	0.172	2.27366e-47	45	ALB
6.75553e-51	1.54643	0.931	0.197	1.58681e-46	45	UGT2B7
8.12251e-50	1.50104	0.759	0.125	1.9079e-45	45	DPEP1
1.20825e-44	1.46748	0.621	0.094	2.83806e-40	45	CUBN
3.45911e-44	1.42151	0.983	0.238	8.12509e-40	45	MIOX
3.5051e-42	1.37877	0.931	0.215	8.23313e-38	45	GSTA1
1.75804e-41	1.32529	0.966	0.223	4.12947e-37	45	HPD
1.75871e-41	1.31139	0.897	0.191	4.13103e-37	45	FABP1
1.11497e-40	1.35136	0.983	0.261	2.61895e-36	45	PDZK1IP1
1.02276e-38	1.37881	0.759	0.155	2.40236e-34	45	NAT8
1.70107e-38	1.34995	0.655	0.116	3.99565e-34	45	APOM
3.5203e-38	1.34227	1	0.277	8.26882e-34	45	ALDOB
3.74436e-38	1.34677	1	0.292	8.79512e-34	45	GATM
4.39579e-38	1.33186	0.534	0.079	1.03253e-33	45	MME
1.07892e-37	1.29501	0.828	0.186	2.53426e-33	45	KHK
7.10719e-36	1.30888	0.776	0.166	1.66941e-31	45	GSTA2
0	3.43282	1	0.009	0	46	DCN
0	2.8086	0.956	0.014	0	46	COL1A2
0	2.77383	0.867	0.005	0	46	FBLN1
0	2.76286	0.867	0.005	0	46	APOD
0	2.76278	0.6	0	0	46	PLA2G2A
0	2.68254	0.733	0.001	0	46	MFAP5
0	2.66973	0.778	0.012	0	46	SFRP2
0	2.65921	0.822	0.012	0	46	COL1A1
0	2.34951	0.844	0.018	0	46	MMP2
0	2.33475	0.6	0.009	0	46	COL3A1
1.56809e-299	2.53475	0.889	0.025	3.68329e-295	46	C1S
1.23756e-251	2.37607	0.756	0.021	2.9069e-247	46	IGF2
1.57331e-239	2.55453	0.933	0.035	3.69555e-235	46	SERPINF1
3.84422e-228	2.3891	0.844	0.03	9.0297e-224	46	COL6A2
1.41368e-214	2.71704	0.844	0.032	3.3206e-210	46	LUM
1.06227e-209	2.70799	0.933	0.041	2.49518e-205	46	CCDC80
5.45289e-182	3.0588	0.8	0.034	1.28083e-177	46	CFD
6.2063e-174	2.41505	0.733	0.03	1.4578e-169	46	C1R
2.31472e-152	2.94881	0.956	0.061	5.43705e-148	46	IGFBP6
2.49094e-94	2.43098	0.978	0.102	5.85098e-90	46	MGP
