# Supplementary material for: Single-cell transcriptomes reveal a molecular link between diabetic kidney and retinal lesions
Source: Commun Biol. 2023 Sep 5;6:912. doi: 10.1038/s42003-023-05300-4 (PMC10480496; doi:10.1038/s42003-023-05300-4)
Supplement: Supplementary file 5 — Supplementary Data 2 [file 42003_2023_5300_MOESM5_ESM.xlsx]

## Sheet: wttop20 - 副本
p_val	avg_logFC	pct.1	pct.2	p_val_adj	cluster	gene
0	1.90927	0.905	0.244	0	0	Gm26870
0	1.35938	0.807	0.235	0	0	Cxcl12
0	1.20194	0.821	0.259	0	0	Slc2a1
0	1.19794	0.595	0.273	0	0	Fos
0	1.16959	0.796	0.223	0	0	Slco1a4
0	1.15555	0.75	0.226	0	0	Fn1
0	1.14956	0.956	0.791	0	0	Bsg
0	1.14118	0.831	0.251	0	0	Itm2a
0	1.13968	0.572	0.282	0	0	Ier3
0	1.13732	0.892	0.411	0	0	Cldn5
0	1.13079	0.876	0.395	0	0	Pltp
0	1.11761	0.867	0.229	0	0	Spock2
0	1.11372	0.713	0.367	0	0	Glul
0	1.10188	0.803	0.235	0	0	Abcb1a
0	1.07756	0.696	0.211	0	0	Foxq1
0	1.07746	0.468	0.186	0	0	Edn1
2.0003e-291	1.09945	0.459	0.188	3.92498e-287	0	Hspa1a
3.54018e-287	1.59904	0.394	0.143	6.94654e-283	0	Mgp
1.01788e-232	1.12932	0.289	0.085	1.99728e-228	0	Rho
4.29268e-100	1.37777	0.181	0.07	8.4231e-96	0	Vcam1
0	1.73565	0.761	0.147	0	1	Pi16
0	1.62013	0.787	0.245	0	1	Ehd3
0	1.57764	0.81	0.343	0	1	Plpp1
0	1.56911	0.785	0.258	0	1	Plpp3
0	1.54141	0.774	0.224	0	1	Igfbp5
0	1.49682	0.761	0.211	0	1	Meis2
0	1.48812	0.726	0.128	0	1	Cyp4b1
0	1.45154	0.734	0.129	0	1	Cd300lg
0	1.43838	0.943	0.638	0	1	Emcn
0	1.43713	0.922	0.615	0	1	Plat
0	1.31493	0.818	0.398	0	1	Pbx1
0	1.31019	0.887	0.525	0	1	Nrp1
0	1.27305	0.873	0.512	0	1	Sgk1
0	1.26651	0.651	0.121	0	1	Aopep
0	1.26377	0.724	0.173	0	1	Gimap4
0	1.21007	0.665	0.149	0	1	Exoc3l2
0	1.19892	0.682	0.207	0	1	Slco2a1
0	1.1976	0.663	0.134	0	1	Tspan7
0	1.19699	0.785	0.373	0	1	Tcim
0	1.17029	0.729	0.221	0	1	Cd24a
2.71855e-181	0.648384	0.69	0.277	5.33433e-177	2	Egr1
1.68387e-109	0.511828	0.499	0.205	3.3041e-105	2	Fosb
9.34622e-105	0.53438	0.956	0.713	1.83391e-100	2	Jun
1.4586e-100	0.361712	0.979	0.733	2.86206e-96	2	Rhob
1.52005e-88	0.337647	0.527	0.237	2.98265e-84	2	Rflnb
5.89265e-86	0.382206	0.831	0.536	1.15626e-81	2	Junb
1.22861e-83	0.456011	0.525	0.255	2.41078e-79	2	Hspa1a
1.73063e-83	0.383997	0.803	0.509	3.39585e-79	2	Btg2
6.54257e-83	0.440171	0.915	0.646	1.28378e-78	2	Klf4
8.19563e-83	0.488115	0.634	0.357	1.60815e-78	2	Fos
1.3059e-81	0.37581	0.551	0.272	2.56245e-77	2	Hexim1
7.67591e-80	0.413428	0.517	0.252	1.50617e-75	2	Hspa1b
5.51119e-79	0.309452	0.82	0.516	1.08141e-74	2	Ier2
7.72922e-72	0.399415	0.731	0.454	1.51663e-67	2	Cdkn1a
1.43725e-64	0.325039	0.613	0.357	2.82017e-60	2	Ier3
7.77571e-53	0.371808	0.563	0.348	1.52575e-48	2	Slc7a1
6.91387e-43	0.393072	0.542	0.359	1.35664e-38	2	Slc7a5
1.69334e-26	0.34151	0.562	0.435	3.32267e-22	2	Itm2a
2.30408e-24	0.330039	0.39	0.255	4.52107e-20	2	Gpihbp1
8.04054e-21	0.319079	0.532	0.436	1.57772e-16	2	Spock2
0	3.7226	0.885	0.007	0	3	Sfrp2
0	3.46542	0.891	0.099	0	3	Ctgf
0	3.09984	0.931	0.058	0	3	Serpine2
0	2.89779	0.979	0.02	0	3	Myl9
0	2.84512	0.877	0.156	0	3	Adamts5
0	2.48475	0.905	0.025	0	3	Hopx
0	2.47607	0.885	0.004	0	3	Itga8
0	2.37023	0.995	0.461	0	3	Igfbp7
0	2.25576	0.869	0.006	0	3	Fhl2
0	2.20936	0.934	0.036	0	3	Bgn
0	2.17	0.926	0.007	0	3	Gucy1a1
0	2.1695	0.995	0.58	0	3	Cald1
0	2.07872	0.909	0.071	0	3	Lhfp
0	2.07754	0.38	0.001	0	3	Cxcl13
0	2.05035	0.848	0.005	0	3	Gata3
0	2.01006	0.896	0.008	0	3	Des
0	1.99614	0.936	0.076	0	3	Cd63
0	1.98234	0.891	0.055	0	3	Rasl11a
2.7499e-107	2.20088	0.122	0.011	5.39586e-103	3	Acta2
1.34067e-82	1.97521	0.338	0.098	2.63067e-78	3	Rgs5
0	4.50859	0.92	0.011	0	4	Igkc
0	4.21286	0.986	0.027	0	4	Cd74
0	3.68354	0.972	0.011	0	4	Ighm
0	3.57472	0.962	0.02	0	4	H2-Aa
0	3.50772	0.979	0.006	0	4	Cd79a
0	3.19143	0.476	0.003	0	4	Iglc1
0	3.18526	0.91	0.002	0	4	Ly6d
0	3.15161	0.955	0.018	0	4	H2-Eb1
0	3.14685	0.979	0.002	0	4	Cd79b
0	3.04007	0.944	0.045	0	4	H2-Ab1
0	2.94748	0.878	0.001	0	4	Iglc2
0	2.72462	0.976	0.027	0	4	Cd52
0	2.7218	0.892	0.002	0	4	Ighd
0	2.64034	0.872	0.001	0	4	Ms4a1
0	2.41844	0.892	0.04	0	4	Cd37
0	2.40956	0.712	0.029	0	4	Ifi30
0	2.37854	0.806	0.001	0	4	Iglc3
0	2.21409	0.812	0.001	0	4	Bank1
0	2.20451	0.934	0.034	0	4	Coro1a
0	2.18849	0.809	0.018	0	4	Ltb
0	3.66415	0.946	0.153	0	5	Cdkn1c
0	3.46742	0.928	0.006	0	5	Nphs2
0	3.26192	0.996	0.064	0	5	Sdc4
0	3.2259	0.924	0.003	0	5	Clic3
0	2.90654	0.78	0.002	0	5	Myl7
0	2.79747	0.946	0.08	0	5	Mafb
0	2.71891	0.975	0.025	0	5	Enpep
0	2.71463	0.975	0.067	0	5	Nupr1
0	2.70997	0.957	0.052	0	5	Thsd7a
0	2.54009	0.957	0.003	0	5	Nphs1
0	2.47344	0.935	0.018	0	5	Magi2
0	2.41441	0.957	0.088	0	5	Pth1r
0	2.37657	0.964	0.028	0	5	Col4a3
0	2.35386	0.964	0.12	0	5	Sema3g
0	2.31575	0.96	0.048	0	5	Synpo
0	2.30999	0.964	0.022	0	5	Wt1
0	2.28688	0.852	0.003	0	5	Fgfbp1
0	2.27202	0.957	0.068	0	5	Dpp4
0	2.25392	0.957	0.01	0	5	Npnt
2.78786e-281	2.4282	0.957	0.217	5.47035e-277	5	Vegfa
0	6.50144	0.993	0.016	0	6	S100a9
0	5.97454	0.979	0.01	0	6	S100a8
0	4.99187	0.986	0.006	0	6	Il1b
0	4.24815	0.821	0.002	0	6	Retnlg
0	3.88998	0.593	0.008	0	6	Cxcl2
0	3.88515	1	0.013	0	6	Tyrobp
0	3.76182	0.943	0.003	0	6	Slpi
0	3.75123	0.707	0.01	0	6	Ifitm1
0	3.56477	0.979	0.003	0	6	Csf3r
0	3.17133	0.95	0.063	0	6	Lst1
0	3.14572	0.986	0.037	0	6	Cd52
0	3.06215	0.993	0.034	0	6	Ptprc
0	3.04182	0.871	0.003	0	6	Hp
0	3.0388	0.964	0.018	0	6	Fcer1g
0	2.95317	0.436	0.003	0	6	Wfdc17
0	2.93917	0.864	0.002	0	6	Mmp9
0	2.87063	0.943	0.062	0	6	Mxd1
3.06181e-234	3.59661	1	0.142	6.00789e-230	6	Msrb1
1.73621e-199	3.17141	0.964	0.155	3.40679e-195	6	Cebpb
1.00779e-99	2.87047	0.95	0.363	1.97749e-95	6	S100a6
0	3.87428	0.86	0.01	0	7	Lyz2
0	3.07519	0.398	0.002	0	7	C1qa
0	2.98004	0.355	0.003	0	7	C1qb
0	2.86878	0.839	0.022	0	7	Fcer1g
0	2.6915	0.785	0.015	0	7	Fyb
0	2.6737	0.763	0.019	0	7	Ctss
0	2.49957	0.344	0.002	0	7	C1qc
0	2.42206	0.677	0.009	0	7	Cybb
0	2.3768	0.806	0.018	0	7	Tyrobp
0	2.30481	0.699	0.003	0	7	Csf1r
0	2.26867	0.753	0.028	0	7	Laptm5
0	2.23528	0.452	0.003	0	7	Cx3cr1
2.98406e-288	2.34975	0.806	0.039	5.85532e-284	7	Ptprc
7.14752e-273	2.21431	0.86	0.048	1.40249e-268	7	Coro1a
2.8315e-147	3.3523	0.602	0.043	5.55596e-143	7	Cd74
8.65259e-114	3.08836	0.473	0.035	1.69781e-109	7	H2-Eb1
6.72685e-106	3.06953	0.473	0.037	1.31994e-101	7	H2-Aa
5.61362e-65	3.07607	0.473	0.061	1.10151e-60	7	H2-Ab1
5.11438e-18	2.10451	0.882	0.874	1.00354e-13	7	Cst3
5.35241e-15	2.33868	0.656	0.418	1.05025e-10	7	Apoe
0	4.14724	0.448	0.004	0	8	Ccl5
0	3.36686	0.254	0.002	0	8	Gzma
0	2.95819	0.985	0.003	0	8	Ms4a4b
0	2.54934	0.627	0.001	0	8	Nkg7
0	2.43601	0.851	0.001	0	8	Trbc2
0	2.43445	0.985	0.039	0	8	Ptprc
0	2.21073	0.672	0.001	0	8	Trbc1
0	2.12554	0.776	0.004	0	8	Ms4a6b
0	2.07464	0.94	0.031	0	8	Rac2
0	1.99473	0.746	0.001	0	8	Cd3d
0	1.96881	0.731	0.001	0	8	Cd3g
0	1.88207	0.537	0.001	0	8	Il7r
0	1.79257	0.836	0.019	0	8	Selplg
0	1.7861	0.836	0.018	0	8	Ptprcap
6.18777e-281	2.43901	0.97	0.042	1.21416e-276	8	Cd52
5.85846e-217	1.9842	0.91	0.049	1.14955e-212	8	Coro1a
5.5172e-81	2.44673	0.597	0.059	1.08258e-76	8	Lgals1
2.14637e-38	1.9173	0.985	0.789	4.21161e-34	8	Rplp0
7.48178e-36	2.09747	0.776	0.222	1.46808e-31	8	AW112010
9.94041e-33	1.78996	0.925	0.6	1.95051e-28	8	Rpl13a
