# Supplementary material for: Single-cell transcriptomes reveal a molecular link between diabetic kidney and retinal lesions
Source: Commun Biol. 2023 Sep 5;6:912. doi: 10.1038/s42003-023-05300-4 (PMC10480496; doi:10.1038/s42003-023-05300-4)
Supplement: Supplementary file 6 — Supplementary Data 3 [file 42003_2023_5300_MOESM6_ESM.xlsx]

## Sheet: db
p_val	avg_logFC	pct.1	pct.2	p_val_adj	cluster	gene
0	0.845262	0.989	0.998	0	0	Gm26870
7.85e-290	0.34219	0.196	0.698	1.3e-286	0	Unc119
5.01e-267	0.331979	0.176	0.669	8.31e-264	0	Atf3
2.66e-170	0.521726	0.308	0.794	4.42e-167	0	Cyr61
2.77e-161	0.46252	0.332	0.83	4.59e-158	0	Fosb
5.8e-156	0.319837	0.367	0.865	9.63e-153	0	Gadd45g
2.86e-148	0.288337	0.372	0.853	4.74e-145	0	Ctgf
1.38e-145	0.546593	0.302	0.77	2.29e-142	0	Hspa1b
5.9e-113	0.741064	0.335	0.793	9.79e-110	0	Egr1
8.6e-99	0.391689	0.336	0.785	1.43e-95	0	Gadd45b
6.59e-86	0.637711	0.301	0.728	1.09e-82	0	Hspa1a
8.39e-84	0.261443	0.431	0.874	1.39e-80	0	Cfh
2.14e-71	0.886407	0.409	0.869	3.55e-68	0	Fos
7.2e-55	0.311274	0.996	0.999	1.2e-51	0	Gm42418
4.93e-42	-0.252511	0.019	0.421	8.19e-39	0	Ly86
6.55e-16	0.365827	0.531	0.922	1.09e-12	0	Ier3
7.48e-16	0.305531	0.55	0.923	1.24e-12	0	Edn1
2.89e-09	0.281018	0.624	0.96	4.8e-06	0	Junb
1.43e-07	0.404595	0.547	0.926	0.000237861	0	Ier2
0.00788919	0.298776	0.853	0.977	1	0	Cxcl12
1.92e-216	0.323168	0.988	0.824	3.19e-213	1	Mal
9.12e-167	0.293377	0.999	0.95	1.51e-163	1	Ly6a
4.26e-164	-0.291374	0.697	0.363	7.07e-161	1	Unc119
2.6e-118	-0.333502	0.171	0.123	4.32e-115	1	Cx3cr1
3.94e-118	-0.38107	0.795	0.474	6.54e-115	1	Gadd45b
4.55e-116	-0.374847	0.561	0.256	7.56e-113	1	Hexb
7.51e-100	-0.316822	0.426	0.147	1.25e-96	1	Ly86
6.02e-79	-0.392781	0.492	0.222	9.99e-76	1	Mustn1
1.35e-75	-0.355568	0.644	0.363	2.25e-72	1	Atf3
2.34e-74	0.289703	0.528	0.249	3.89e-71	1	Rsad2
1.43e-66	0.368799	0.608	0.394	2.38e-63	1	Stmn2
9.45e-64	-0.318992	0.925	0.657	1.57e-60	1	Ier3
1.94e-29	-0.312968	0.413	0.186	3.23e-26	1	Laptm5
3.88e-27	-0.313356	0.925	0.673	6.44e-24	1	Ier2
2.6e-26	-0.323048	0.529	0.292	4.32e-23	1	Flna
1.37e-25	-0.254226	0.86	0.589	2.27e-22	1	Cfh
8.36e-20	-0.310902	0.445	0.234	1.39e-16	1	Lgals1
2.6e-08	-0.27725	0.735	0.534	4.32e-05	1	Neat1
3.34e-05	-0.275546	0.306	0.159	0.0554349	1	Csf1r
0.00426504	-0.304459	0.994	0.912	1	1	Cst3
1.31e-57	0.393888	0.965	0.845	2.17e-54	2	AY036118
9.19e-53	0.489651	0.999	0.998	1.53e-49	2	Gm42418
7.16e-47	0.371736	0.999	0.994	1.19e-43	2	Gm26870
1.8e-40	1.57588	0.591	0.267	2.99e-37	2	Hbb-bs
1.3e-31	0.44027	0.313	0.227	2.17e-28	2	Meg3
1.21e-23	0.488484	1	0.992	2.01e-20	2	Cldn5
2.74e-17	1.02712	0.392	0.263	4.55e-14	2	Hba-a2
1.4e-16	-0.250993	0.873	0.708	2.33e-13	2	Csrp2
2.51e-16	-0.253735	0.781	0.646	4.16e-13	2	Errfi1
5.43e-16	-0.250136	0.959	0.773	9.01e-13	2	Jam2
4.27e-11	0.273786	0.507	0.235	7.08e-08	2	Gpihbp1
1.17e-10	0.986621	0.519	0.268	1.93e-07	2	Hbb-bt
3.04e-09	-0.266396	0.807	0.585	5.04e-06	2	Mllt3
1.48e-08	1.17076	0.549	0.301	2.46e-05	2	Hba-a1
3.91e-08	-0.269591	0.993	0.948	6.49e-05	2	Cst3
6.39e-07	-0.253256	0.911	0.625	0.00106057	2	Cadm1
5.22e-06	0.288569	0.514	0.283	0.00865704	2	Fam213a
0.00011875	0.25707	0.387	0.195	0.197125	2	Qrfpr
0.000147482	0.314834	0.553	0.382	0.244821	2	Kcnq1ot1
0.00111795	-0.262182	0.881	0.582	1	2	Galnt15
1.17e-113	1.76059	0.753	0.281	1.94e-110	3	Laptm5
1.46e-110	2.07521	0.743	0.179	2.43e-107	3	Fcer1g
1.73e-110	2.51869	0.741	0.165	2.87e-107	3	Ctss
5.55e-96	2.08617	0.724	0.159	9.22e-93	3	Tyrobp
1.69e-86	1.28484	0.715	0.271	2.81e-83	3	Pou2f2
6.56e-61	1.19638	0.675	0.193	1.09e-57	3	Cd52
1.5e-59	3.14064	0.666	0.154	2.49e-56	3	C1qa
4.24e-59	1.27212	0.712	0.295	7.04e-56	3	Lgmn
1.06e-54	1.3314	0.951	0.679	1.76e-51	3	Ctsd
1.25e-48	1.65613	0.879	0.804	2.08e-45	3	Apoe
1.38e-48	2.51435	0.65	0.318	2.29e-45	3	C1qc
6.49e-47	2.08579	0.713	0.395	1.08e-43	3	Hexb
1.61e-46	1.65242	0.649	0.216	2.66e-43	3	Csf1r
1.89e-42	1.78347	0.983	0.951	3.14e-39	3	Cst3
5.17e-22	3.09198	0.594	0.241	8.59e-19	3	C1qb
1.65e-19	1.88732	0.584	0.13	2.74e-16	3	Cx3cr1
7.89e-15	1.39866	0.573	0.251	1.31e-11	3	Selplg
3.26e-10	1.79962	0.559	0.274	5.41e-07	3	Ly86
4.56e-08	1.30671	0.537	0.105	7.58e-05	3	Trem2
5.39e-06	1.24586	0.537	0.265	0.00894655	3	Rgs10
1.18e-196	3.89679	1	0.306	1.95e-193	4	Tpm2
3.43e-196	5.21069	1	0.199	5.7e-193	4	Acta2
5.93e-196	4.82216	1	0.279	9.84e-193	4	Tagln
6.18e-195	2.73887	1	0.344	1.03e-191	4	Mustn1
4.2e-193	3.39338	0.989	0.198	6.98e-190	4	Myh11
1.04e-192	4.06454	1	0.437	1.73e-189	4	Myl9
3.61e-192	2.10162	0.989	0.202	5.99e-189	4	Palld
2.1e-190	1.95755	0.989	0.367	3.49e-187	4	Ppp1r14a
1.01e-189	2.4193	0.996	0.327	1.67e-186	4	Lgals1
8.79e-188	2.1359	0.992	0.389	1.46e-184	4	Fxyd1
9.82e-188	2.70069	0.996	0.295	1.63e-184	4	Mylk
1.83e-187	1.86299	0.985	0.1	3.04e-184	4	Gsn
1.1e-185	1.8741	0.981	0.228	1.82e-182	4	Pde3a
2.2e-183	2.3263	0.989	0.307	3.65e-180	4	Sncg
3.52e-179	2.48965	1	0.399	5.84e-176	4	Flna
4.18e-178	2.10093	0.992	0.345	6.94e-175	4	Filip1l
2.45e-172	2.24245	0.996	0.616	4.06e-169	4	Cald1
1.41e-166	2.07402	1	0.896	2.34e-163	4	Crip1
1.03e-163	2.28804	0.996	0.769	1.71e-160	4	Tpm1
3.65e-154	2.19723	0.977	0.387	6.06e-151	4	S100a6
5.52e-130	1.41543	1	0.623	9.16e-127	5	Cyr61
1.53e-129	1.72288	1	0.605	2.54e-126	5	Hspa1b
3.64e-129	1.68144	1	0.577	6.04e-126	5	Hspa1a
7.97e-119	1.60083	1	0.656	1.32e-115	5	Fosb
1.2e-117	1.94221	0.996	0.708	1.98e-114	5	Fos
1.19e-115	1.90274	1	0.632	1.98e-112	5	Egr1
1e-113	1.16643	1	0.719	1.66e-110	5	Vwf
2.17e-111	1.40884	0.974	0.358	3.61e-108	5	Lrg1
7.17e-103	1.52553	1	0.961	1.19e-99	5	Fth1
7.42e-102	1.27367	0.996	0.844	1.23e-98	5	Junb
4.69e-96	1.51725	0.957	0.341	7.78e-93	5	Nr4a1
2.65e-90	1.17034	0.987	0.739	4.4e-87	5	Dusp1
5.13e-73	1.62295	1	0.786	8.52e-70	5	Ier3
7.77e-71	1.47523	0.848	0.459	1.29e-67	5	Lcn2
3.5e-67	1.56797	0.961	0.627	5.82e-64	5	Gadd45b
1.45e-63	1.09436	0.974	0.72	2.4e-60	5	Cebpd
1.24e-56	1.11792	0.913	0.509	2.06e-53	5	Ppp1r15a
1.85e-53	1.04179	0.996	0.794	3.07e-50	5	Ier2
5.17e-49	1.23273	0.827	0.368	8.58e-46	5	Socs3
9.66e-34	1.45089	0.723	0.341	1.6e-30	5	Ifitm1
4.07e-49	0.690045	0.046	0.265	6.75e-46	6	Jchain
1.21e-38	0.767323	0.874	0.295	2.01e-35	6	Ccl6
9.4e-35	1.59979	0.874	0.274	1.56e-31	6	Cd74
1.26e-34	1.18413	0.885	0.205	2.1e-31	6	H2-Ab1
4.09e-25	1.6455	0.172	0.344	6.79e-22	6	Ccl5
2.35e-23	0.931842	0.954	0.758	3.9e-20	6	Hist1h1c
9.38e-23	0.679648	0.874	0.575	1.56e-19	6	Arhgdib
1.41e-19	0.602062	0.931	0.561	2.35e-16	6	Bola3
1.43e-18	0.601725	0.218	0.339	2.37e-15	6	Lgals1
3.67e-17	1.10587	0.747	0.221	6.09e-14	6	H2-Aa
6.74e-17	0.649736	0.736	0.269	1.12e-13	6	Cd79a
7.49e-16	0.782752	0.989	0.931	1.24e-12	6	Ftl1
2.68e-13	0.825702	0.264	0.19	4.46e-10	6	S100a4
6.55e-08	0.746759	0.713	0.546	0.000108694	6	Stk17b
2.84e-07	0.642039	0.644	0.16	0.000470833	6	Cd55
1.84e-05	0.75866	0.609	0.17	0.0304722	6	Arhgap15
5.84e-05	0.651862	0.609	0.237	0.096866	6	Ighm
0.000408975	0.656633	0.586	0.201	0.678899	6	Rhoh
0.000846782	0.855745	0.552	0.092	1	6	Btla
0.00199385	1.22439	0.575	0.263	1	6	Igkc
