# Supplementary material for: Single-cell transcriptomes reveal a molecular link between diabetic kidney and retinal lesions
Source: Commun Biol. 2023 Sep 5;6:912. doi: 10.1038/s42003-023-05300-4 (PMC10480496; doi:10.1038/s42003-023-05300-4)
Supplement: Supplementary file 7 — Supplementary Data 4 [file 42003_2023_5300_MOESM7_ESM.xlsx]

## Sheet: HMC
ACTG1
FTL
ACTB
EEF1A1
COL1A1
THBS1
TMSB10
COL1A2
LGALS1
SPARC
TIMP1
SERPINE1
CAVIN1
EEF2
IGFBP4
COL6A1
COL3A1
RPS2
MT-RNR2
TIMP3
COL6A2
S100A11
FN1
ITGB1
HSPA8
MT-CO1
S100A6
HSPA5
RPL41
EEF1A1P5
TMSB4X
CTGF
ALDH1A1
CALR
CYR61
FBLN1
RPL9P9
ANXA5
IGFBP3
CRABP2
GAPDH
HSP90AB1
RPL7A
DKK1
RPS12
CLIC4
IGFBP5
RPLP0
RPS28P7
TPM2
RPL13A
RPS11
PSAP
ID1
FLNA
RPL3
CALU
CAV1
RPL8
MYL9
IFITM3
RPL19
RPL10A
RPS18
HSPB1
FSTL1
YBX1
RHOA
MMP2
MT-ND3
SLC38A2
BGN
IGFBP6
RPS6
ARF4
MT2A
RPS2P5
ANXA2
LOX
LUM
CD63
ID3
MT-CO2
CTSB
RPL4
COL5A2
RPL7
CALD1
CITED2
RPL12
MYL12B
MT-CO3
HMGA1
LDHA
RPSA
VIM
TGM2
PKM
RPS27
TPM4
MYH9
DSTN
GREM1
S100A4
LAMC1
TRAM1
CKAP4
UBC
LAPTM4A
CCND1
RPS4X
TMSB4XP8
ATP5F1B
RPL29
APP
SLC25A6
PABPC1
SURF4
GJA1
SERPINH1
TXNRD1
AC022149.1
RPLP1
TAGLN
HNRNPA1
TUBB
HSP90AA1
TIMP2
EID1
MSN
CDKN1A
EIF4G2
PRDX6
PEA15
PRNP
B2M
CLIC1
SERPINE2
NPM1
TGFBI
TRNP1
PGRMC1
PTX3
COL5A1
C12orf75
PPIA
RPS25
MT-ND2
FTH1
YWHAQ
COL6A3
MORF4L2
EIF4H
SDC4
RPL5
RPL6
PTMA
COL12A1
AC005912.1
RPS8
ENO1
RACK1
HSP90B1
MMP14
ANXA1
FAM129B
ARF1
ZYX
S100A16
NDUFS5
ANXA2P2
PRDX5
NID1
RPL13
HIF1A
SEC61A1
TNFRSF12A
RPL11
PRDX1
BSG
FKBP10
CTSK
OXTR
LOXL2
CCL2
RPL35
MRC2
CANX
CD248
RPLP2
P4HB
RPS15
ACTR2
RPL27
MRFAP1
IL11
BTF3
TUBB4B
THBS2
RTL8C
PFN1
ACTN1
ACTN4
RPS16
RPL18A
AEBP1
2023-09-11
RPL15
GPX1
CNN2
MXRA8
CHCHD2
RPL7P1
CNN3
DAD1
EHD2
TAGLN2
MT-RNR1
MFAP4
UCHL1
RPL21
RTN4
ELN
RPS20
TUBB6
YWHAE
APLP2
OLFML3
LY6E
PCOLCE
PTMS
CRIM1
TXN
DDAH1
SSR3
MME
EMILIN1
PDIA3
CEMIP
OSTC
DNAJA1
CNBP
NNMT
AP2M1
PGAM1
VCL
KDELR2
FLNC
RPL24
VCP
FBLN5
FHL1
CTSZ
ARCN1
CSDE1
FSCN1
HNRNPK
TPI1
EEF1B2
PTTG1IP
WDR1
LMNA
RPS19
RPS9
MTCH1
TFPI2
NEK7
SULF1
GNG12
ANXA6
IL6ST
SERINC1
ITM2C
RPS3
DDOST
SFRP1
GANAB
FBLN2
HLA-E
RPL36AL
YWHAZ
RFLNB
RND3
EPAS1
TMBIM6
EFEMP1
FKBP9
LASP1
BRK1
AC116533.1
TWIST2
RPS27A
RPL10
RAB7A
EIF3I
PXDN
NQO1
CD99
RPS5
GSTP1
GRN
CDH2
WNT5A
TSPO
HNRNPAB
EIF1
MCL1
YWHAG
TLN1
TMED9
DKK3
CYBRD1
KDELR1
SRP14
HDLBP
ANPEP
RCN3
RHOB
DEGS1
RPN1
PLIN3
MYOF
FRMD6
SRP9
SH3BGRL3
MTPN
CD44
POMP
CAPZB
PTGS1
RPN2
TRIR
CTSL
XRCC6
CAP1
RAC1
FGF2
STRAP
PPDPF
RPS13
CAPNS1
BEX3
RPL27A
CLMP
RPS3A
MT-CYB
CXCL12
ID2
RPS14
MAGED2
CFL1
SNX3
TNFRSF11B
SELENOF
RPL7P9
PEBP1
MYDGF
RPL32
RPS4Y1
SF3B5
SET
FBN1
TNC
NCL
ATP2A2
GDI2
ILF2
RPLP0P6
GPX4
ADAM9
MMP1
GLS
EMP1
TMEM30A
B4GALT1
DRAP1
S100A10
DUSP1
THY1
CSRP1
IFITM2
2023-09-02
RRBP1
TMED2
ATP6V0E1
PDIA4
EDF1
RAB1A
TPT1
RPL18
SLC39A7
VASN
GPR176
MAGED1
ANTXR1
MT-ATP6
MAPRE1
RPL13AP5
C1R
TMED10
RPL18AP3
DRAM1
YIPF5
TPM1
CORO1C
RPS26
FZD7
RRAGA
LTBP1
CTHRC1
ANP32B
EIF3A
AXL
H3F3AP4
HMGN2
ATP6V1G1
FKBP1A
EIF4G1
SEC61B
FKBP8
PHLDA2
CHMP4B
PDIA6
HSPD1
PSMA7
GNB1
MT-ND4
BX679664.3
HNRNPF
OAZ1
SEMA3C
PDGFRB
MARCKS
ARHGDIA
DAP
CCNI
LIMA1
RPS7P1
SLC7A5
ELOVL5
LAMP1
NORAD
AHNAK
NT5E
SBDS
COL4A1
GSTO1
DCN
ITGA5
FBN2
ATF4
VDAC1
IPO7
RPL23
TWSG1
ITGAV
VEGFC
NOP10
SH3BGRL
CHPF
RAN
CYB5R3
C1S
XBP1
NONO
CD164
F3
STOM
APEX1
MCFD2
PLOD1
LRRC59
RPL35A
DYNLL1
PTGS2
PTGES3
PICALM
BZW1
XRCC5
ATP1B3
PSAT1
MYO1C
RPL39
MYADM
TUBA1A
ACLY
TMEM14C
LMAN1
MORF4L1P1
TGFB1
NCOA4
RPL13P12
RPL15P3
ELL2
ST13
CTNNA1
SLC20A1
UBA52
PSMB4
CD81
CALM2
RBM3
PGD
GARS
LRP1
GPX8
TMEM123
SHC1
RPL41P1
TMEM119
JAK1
ADAM19
GNAS
PGK1
RPL39P3
MT-TP
MFGE8
ZFAND5
GHITM
HDGF
UGDH
NDUFB7
QSOX1
PSMD2
PSMB5
LAMB1
ASS1
KDELR3
COPG1
SERBP1
CLTC
HNRNPA2B1
CCT7
ENG
PLD3
RPL28
LTBP2
CCT8
LXN
RPS2P46
CAPZA1
CLTA
YKT6
NPTN
KRT18
UAP1
ALDH18A1
TWF1
GOLPH3
CTDSP2
ARPC2
CDV3
CAPN2
TPM3
TM9SF3
PARK7
PSMB7
COTL1
GNB2
CCT4
SERP1
LMAN2
PTP4A2
CCT3
PLS3
EFEMP2
LGALS3
CALM3
COL4A2
TOMM20
SEMA7A
AC008038.1
TCEAL8
RPS7
CCT6A
VAMP3
TRAM2
SPOCK1
LAMB2
FBLIM1
GABARAPL1
SLC1A5
OAT
HIST1H2BK
ACSL4
EIF4B
KIF5B
CLEC11A
EIF5A
SRPX
PFDN2
SLC25A5
MYL12A
SLC25A3
MYL6
RAB34
HNRNPC
DDX21
NUCKS1
PTBP1
PDLIM7
PLP2
TMED7
COL11A1
CD151
FURIN
GNS
RRAS
LRP10
USO1
TGOLN2
IGFBP7
EIF2S2
ATP2B4
COPA
PRKAR1A
PPIB
TIMM23
AP2S1
SRM
PAPSS2
PTN
MT-ND1
KITLG
MPZL1
HSPA4
RAI14
NID2
TCEAL9
RNF11
PERP
IPO5
PRRX2
COPB1
PHB2
HTRA1
RHOBTB3
PLEC
PSMB1
PCNP
CST3
MMP3
SUMO1
POLR2L
COX6B1
RPS21
TMEM263
CUL4B
AMIGO2
RAD23B
ADAMTS1
HNRNPA3
SARS
CRTAP
TNFRSF1A
ALCAM
BASP1
TTYH3
IL1R1
COPB2
RPL3P4
RAB10
MLF2
CCDC71L
SERINC3
H3F3B
ARF6
SDF4
VGLL3
EXT1
APMAP
ACTR3
PKD2
MDK
OST4
NES
YWHAB
DBN1
EMP3
ENPP2
SH3PXD2A
RPL36
RAB32
GPC1
PRKCSH
ETF1
CAPRIN1
SRPRA
TRIM28
PSG5
KRT19
C1orf43
NARS
MAP2K3
RPL31
PAM
CTNNAL1
SEC31A
TEAD1
CCT2
C6orf62
CUTA
PSMC3
RPS24
VASP
SPHK1
LAMP2
CCDC85B
PRSS12
FERMT2
MSRB3
TGFBR2
GLUD1
RPL37A
FNDC3A
SPCS3
GLO1
STT3B
YAP1
UQCRC1
RPSAP15
ADGRA2
ZFP36L2
UBB
FOSL1
RECK
CHPF2
EIF3E
PRDX4
SEC23A
MAPKAPK2
HERPUD1
MASP1
ADM
NUCB1
TAF13
OS9
GNG11
CCT5
TBX3
BAG3
POLDIP2
PTPN11
TGFBR1
HLA-A
MORF4L1
PLAT
TPD52L2
NECTIN2
FLT1
PARVA
PTK7
VAT1
HEG1
CAMK2N1
SND1
RPL34
SOD1
CMPK1
G3BP2
2023-09-10
PJA2
SCD
RPL14
ELOB
KHDRBS1
BANF1
TUFM
SDF2L1
SLC3A2
PDGFRA
GRINA
PSMB3
MIR621
GOLIM4
SF3B6
P4HA1
RAB2A
ITGA2
CSGALNACT2
ATP5F1C
RSU1
SNX9
PFDN5
SCRN1
AHCYL1
PLXNB2
EIF2S3
SELENOM
SPIN1
SARAF
SAE1
UBE2D3
SFPQ
KIRREL1
MARCKSL1
FAM114A1
PDLIM1
CDC37
ADAMTS2
TALDO1
ECHS1
SNRPD2
PPP1CA
GNAI2
UBA1
YWHAH
GPNMB
TMEM43
MT-ND5
HMGN4
FP236383.3
ARL6IP5
SNRPB
PSMD8
EZR
ZFP36L1
HSPA2
C1QBP
RALB
MOXD1
UQCRH
PDLIM5
MT1E
ACTA2
COL16A1
NRAS
CLTB
MARVELD1
CREB3
LAYN
GAS6
MRPL3
STOML2
EIF4EBP1
DNAJC3
UBL3
MT-ND6
SLC39A14
PSMB6
C4orf3
AFAP1
HNRNPM
CTTN
C19orf53
TM9SF2
SNAI2
TMEM50A
CENPB
SIRPA
BMPR2
AZIN1
SLC39A6
BNIP3L
MANF
STARD7
CREB3L2
LPAR1
FAM32A
EIF3D
STIP1
CDC42EP1
STAU1
HMGB1P5
ZMPSTE24
DNAJB9
SMARCA1
DDX5
EMC7
MLEC
SLIT2
FAM168B
DHX9
IQGAP1
DUSP14
SDCBP
H3F3A
C1orf198
AKR1B1
RPL21P16
FLOT1
IL13RA1
ELOVL1
SHISA5
MXRA5
UBE2L3
TMEM47
ANO6
UBE2J1
CNN1
PPARD
LAMA4
TPBG
LITAF
GOLT1B
CREB3L1
STAT1
HINT1
MAP4
EHD3
IFI6
TCP1
HADHA
RAB14
ATP2B1
TRPC4AP
SGCB
LOXL1
ECE1
EXT2
ATP1A1
PRDX3
AKIRIN1
MMADHC
CLSTN1
EIF4A2
TKT
NAB2
ZFAND3
TAF7
C5orf15
SOCS5
SNX17
NDST1
KHSRP
NAA50
SEC24D
MDH2
DDR2
CRK
HNRNPH2
FAT1
VDAC2
SRSF3
NUDC
TMEM109
CD9
AKAP12
ERRFI1
AL450405.1
CNIH1
AP1S1
SNRPC
SUMO3
GTF3C6
HSPH1
FAM3C
FST
KPNA2
COPS6
AMOTL2
CCDC80
PALLD
SLC7A1
PCDH18
CHN1
C6orf106
IMPAD1
LRRC75A-AS1
TCEAL4
MSMO1
COX4I1
ITPRID2
XRN2
AP2B1
TRMT112
TCIM
EIF3L
ERLEC1
ADH5
PPP4C
TUBA1C
KANK2
PNRC2
EIF5
DPYSL3
PHLDA3
SSTR1
FH
JUNB
CHMP1A
PDAP1
MBNL1
CMTM6
HMGB1
OLFM2
FAM167A
NUS1
ATP5PB
HK1
PSME1
FBL
DPM1
TMEM248
RPL9
PPIF
KPNB1
RANGAP1
TMEM167A
ODC1
SH3GL1
RTCB
AC024293.1
ASPH
G6PD
PRPS1
SERPINF1
AHSA1
YPEL5
H2AFX
CALM1
CDH11
PRRX1
SEC13
U2AF2
PLOD2
HMGB1P6
SCUBE3
ITGB5
DNAJB4
MOB1A
SF3B4
UBE2S
KARS
SAR1A
RAB31
NBL1
COL5A3
COX5B
FAM120A
PAMR1
PCNA
QARS
AMD1
GLUL
YME1L1
EHD1
RAB6A
UFM1
NDUFB10
CHIC2
ATXN10
ISLR
TOP2B
NCSTN
MAP4K4
MRAS
GFPT1
TNPO1
GORASP2
SNX12
GSPT1
SDC2
EIF3J
HIPK3
PSME3
GTF2F1
SLC16A2
TNFRSF10D
NFE2L1
RHEBP2
ATP6V1E1
TNS3
PVR
TFDP1
RARS
ARPC5
ZNF622
APPL2
DAB2
DCTD
PDCD1LG2
MDFIC
COPZ1
AL355032.1
MLLT1
CERCAM
EFR3A
PLOD3
BCAP31
STT3A
MAT2A
NREP
ATN1
PSMC4
RPL37
WARS
PYGB
TOP1
NDUFA8
SMS
DENR
CEMIP2
ARL1
NRBP1
FAM20C
SKI
PLAUR
BIRC2
HMGA2
HYOU1
SYPL1
RPL24P4
RBM42
TMEM230
TPRG1L
ASNA1
SYNCRIP
GSN
SNX6
WDFY1
NDUFB11
DGCR6L
EIF1AX
SLC2A1
CAV2
ATP5F1A
RDH10
PXDC1
DPP4
HLA-B
SZRD1
TARS
POSTN
IARS
MGAT1
ZMAT2
CTNNB1
CSPG4
NOP53
SEL1L
AC037198.1
PFN2
CTNND1
HSPA13
FLII
TFG
CIAO2B
TMEM214
C11orf24
EPRS
BTBD1
MRPS34
TMBIM1
MAF1
COLEC12
ARF5
CD59
SMPD1
AARS
NET1
MFSD14B
PSMD1
SEC22B
ATP13A3
PGRMC2
SLC16A3
IDH2
METTL9
NDN
DYNLRB1
LMNB2
UBXN4
EMD
MAP1B
TMEM98
IKBIP
RAB3B
SYDE1
MICAL2
TNFAIP1
ITM2B
PAK2
HSPG2
MAP1LC3B
ERP29
EFHD2
RPL6P27
USP22
CCNG1
SH2B3
LIPA
PRPF19
DYNC1I2
PPP2R1A
MIR4482
HSPA9
AURKAIP1
ARL8B
MTDH
SDC1
TNFRSF10B
UHMK1
FHL2
UTP3
EI24
COX5A
ERGIC3
SLC5A3
STAT3
KCTD20
GALNT2
EIF3G
ESYT1
SH3BP4
MRPL51
FAM98A
RASA3
PHC2
KLHDC3
CDC42EP5
ARHGAP23
CUEDC2
MAP7D1
SRSF2
JUN
TRIP6
TIPARP
EEF1A1P6
METRNL
COX7C
NRP1
CYC1
DDX1
COPRS
CYCS
LSM14A
RRAS2
EIF3K
DNAJC8
CD109
NTN4
GBE1
EIF6
REEP5
YIF1A
IGF2BP2
ARF3
CAVIN3
YIPF3
IRAK1
TGFB1I1
NR3C1
LAPTM4B
FAM210B
ACBD3
TEAD3
WDR45B
PCYOX1
UBE2Z
RBFOX2
ADIPOR1
PPP2CB
TNFRSF21
DCUN1D5
NDFIP2
MYO10
RARS2
FBXW5
YTHDF3
ARMCX3
SPCS2
DDX3X
ICMT
ECM1
NFIX
CHP1
HSD17B10
PWP1
CBX3
CEBPD
HMGN1
EREG
GRB2
GREM2
COLGALT1
RGS4
NCLN
AC016596.1
ARMCX2
TCEA1
ACTR1A
EIF3H
DIO2
MANBAL
IMPDH2
MTA2
MVP
LEPROT
KCTD12
CAPN1
SLC35B2
MRPL15
SMIM15
PSMC2
WDR82
UBQLN1
KDELC2
MFN2
PNMA1
PPP1R14B
SHMT2
SEC62
TMEM87B
CEBPB
FXYD5
SIGMAR1
UBA2
NDUFA1
ZDHHC5
PIP5K1A
CHMP2A
CPD
SELENON
AHCY
SUMF2
PRRC2A
NOLC1
PPM1G
GLT8D2
PAPSS1
ELK3
AP3S1
FZD2
WWTR1
COL8A1
SERPING1
GLIPR2
CBFB
P3H1
EIF3F
VAMP7
GOLGA7
RASSF8
GOPC
UBE2M
PRPF8
OSMR
BAG6
WSB2
TUBB2A
HADHB
METAP2
CFL2
IARS2
PRPF6
MT-ND4L
DLST
ARPP19
SMURF2
SLC6A6
MYLK
FARSA
CHMP2B
IL7R
PKIG
PYURF
PLBD2
RGS2
RHEB
KIF1C
PBXIP1
CKS2
FAP
EGR1
DAPK3
CCDC124
KPNA3
PRSS23
ATP8B2
REEP3
PRMT1
PPP1R18
CBX1
PITPNA
GNA12
CHMP5
SH3GLB1
RNF145
PFKP
SOCS3
DESI2
RSL24D1
CASP3
RPL38
SNU13
RCAN1
MTHFD1L
RPL10P16
SLC25A1
FADS2
NUDT21
SCYL1
TFRC
XPOT
TMEM173
ITGA4
HNRNPD
SAP18
POLR2E
2023-09-09
COPS7A
2023-09-07
TNKS1BP1
SNRPB2
MRPL37
DHCR24
GDI1
RCC2
ARID5B
DAZAP2
SSNA1
C1GALT1C1
ARPC3
PRELID1
CD276
KCTD9
EVA1A
SLC10A3
ZDHHC20
MYO1B
WASF2
ARFGAP3
AIDA
GMFB
RPL22P1
TRAPPC1
CHST3
RPS23
HEXB
UBE3C
SBDSP1
AKIRIN2
MBOAT7
GLB1
EIF2S1
DEK
GPAA1
CANT1
H1F0
HNRNPUL1
TNS1
LTBP3
SRP54
RHOC
SRP72
ETS1
STAT6
TOMM22
CETN2
DAG1
DCTN2
SEC11A
AP005018.2
VOPP1
MRPS10
TSPYL1
VAMP5
SRF
KPNA4
TRIP12
ABCC1
XPO6
SERTAD1
RAD21
GADD45A
MRPS35
LRRC8A
STC2
PPP2CA
GOT2
SCARB2
SELENOT
HNRNPA0
KIAA1191
TSPAN5
NAP1L1
HIBADH
EIF4EBP2
DRG1
LGALS3BP
LMF2
ATL3
HLA-C
RAP1B
PXN
STX12
AAMP
UBE2D2
ATP6V1D
MKX
SMAD3
TMEM9B
TOMM7
SLC44A2
DNAJB1
LIMS1
CLPTM1
MIR22HG
PSMD4
CRISPLD2
HNRNPU
NDUFS4
CSE1L
APRT
LAMTOR1
MRPL18
CERK
TIMM17A
API5
DNAJC5
ABL1
PHPT1
UBTD1
HNRNPR
UNC5B
GOLGA5
UBE2E3
ANTXR2
RTL8A
CD99L2
NR2F2
RAB3GAP1
NOL7
TFE3
STC1
ALG2
NPC2
TOR4A
INPP5A
ZMYND11
BOD1
SQLE
LYPLA2
ACSL3
ANXA11
LMO7
ANKH
ENAH
PYCR1
XYLT1
NDFIP1
ESYT2
HDAC1
WLS
PSMD3
GIPC1
UQCR10
OSBPL8
EIF3B
BICC1
TRIB2
TOMM34
RHOQ
DDB1
SPTLC2
RNF10
RING1
ANXA7
UBE2H
NAA20
APH1A
DYNLT3
SERINC2
HAX1
PLXND1
FHL3
ATP5MD
SF1
RTN3
PIP5K1C
GINM1
ADAR
PUM3
DCAF7
FSTL3
RAB11B
ALKBH5
SELENOS
ZFR
H2AFZ
ASAP1
GATA2
SUMO2
SPTLC1
POLR2B
SPON2
SCAMP3
SLC38A1
RNH1
NOTCH2
SSR1
NOMO1
FOSL2
NIPA2
NDUFAB1
UQCRFS1
KRCC1
CUL1
FNDC3B
DENND5A
RHOG
ZC3H15
INPPL1
CCDC47
CLINT1
CXCL8
ATP6AP2
OPTN
PPP1CB
TOR1A
MRPL47
C5orf30
WNT5B
ARHGAP1
RAB1B
MYC
HSPA1A
TSPAN3
GADD45GIP1
TXLNA
UBAP2L
PHF5A
CAPG
ACADVL
LARP1
STX5
KLF6
UBE2N
F2R
CAT
MRPL14
NPM1P27
MBTPS1
TERF2IP
PDZD11
HNRNPH1
ZCCHC24
PTPRK
DBI
RFTN1
TXN2
FIS1
MGAT4B
PRELID3B
TBX2
USP14
GADD45B
RCN1
PANX1
NDUFA6
MPRIP
PKN1
GNL3
MAGT1
DHX15
VBP1
CHMP1B
NCS1
NDUFA4
ESD
SEPHS2
KRTAP1-5
ITGA3
HNRNPDL
PMP22
IMPDH1
TMEM59
TEX261
ZC3H7B
SVEP1
PLEKHB2
TMEM8A
SLBP
SNHG8
UGP2
TSN
CTSA
GALNT10
ABRACL
NEDD1
MRPL17
TAPBP
ADD1
AGRN
SUCLG2
COPS2
PABPC4
IRF2BPL
SF3B1
G3BP1
ALYREF
DIAPH1
CDR2
TUBA1B
TRIO
NACC1
F2RL2
PDCD6IP
RALA
RPSAP47
RAB18
RIC8A
TMEM127
BCAS2
NMD3
FGF7
PRKCI
UQCRC2
ASNSD1
ELF1
B4GALT2
SMAD7
PPP1CC
NBR1
TES
TCEAL3
NT5DC2
RAD23A
MAGEH1
TSR3
IGFBP2
GRAMD2B
SNHG5
PRRC1
SDC3
AP3D1
PPP1R15A
AES
RPL41P5
KLHL5
DNAJA2
CDC27
USP5
ERH
ELK1
FGD5-AS1
RPS6KA4
UBE2R2
LAMA2
FUBP3
PCBP1
MRPL41
RGS10
C6orf89
ACO1
PTDSS1
PTGFRN
CCNY
SLC25A24
COX7A2
FGFR1
TOMM70
MYO9B
PITPNB
POLDIP3
AC239859.6
EPS8
PLEKHM2
PLXNA1
DDX17
NELFB
GUK1
MRPL45
ASCC3
ZNF146
MRFAP1L1
NR1H2
PAFAH1B1
EGFR
OGDH
TMX3
JAM3
MET
SNAI1
SUPT16H
SEC16A
FDFT1
R3HDM4
SQSTM1
CHTF8
MIR635
ZFP91
TMEM204
SNX7
KIAA2013
TFB2M
FRMD8
TBC1D2
TMEM184B
WNT2
CD2BP2
RAB11A
COL18A1
MYH10
SGK1
AC010343.1
DPYSL2
SERPINB7
CAPZA2
PPIL1
EIF1AXP1
NOL6
OSTF1
EWSR1
ATP2C1
AIP
AMOTL1
PBDC1
OSBP
AFF4
NECTIN3
NRBF2
UBAP1
ZDHHC7
VKORC1L1
CGGBP1
NPM3
SGTA
TMEM181
SSR4
NUTF2
PLAC9
CD46
TBC1D23
GTF3A
RPF1
RNF181
SPDL1
PAFAH1B2
GLTP
RANBP2
RTF2
EIF4EP2
RPS28
HM13
TNIP1
GLG1
AC245060.4
RGCC
NDUFB4
RNF5
TMEM115
LOXL4
TMEM185B
IDH3B
SNRPD3
GYG1
GPSM1
AC138392.1
UPF1
PSMD13
SEC61G
RPS6KA3
RNF187
MFAP2
CAB39
CPNE3
CDK2AP1
FKBP14
AK3
CSNK1A1
PLPPR2
EPHX1
PCDHGC3
MAPK1
ALDH9A1
FASN
C11orf68
MAPK6
SF3B2
EFCAB14
LTBR
ANKRD52
CSNK1G2
SOWAHC
MAN1A1
UBXN1
PSMB2
TRAF7
ARHGEF40
HIGD1A
SMARCC1
PPIL4
AKR7A2
SRSF6
FILIP1L
PUF60
TMEM165
DYNC1LI2
DVL3
CUL4A
BEX4
SNRNP200
NME4
TBX5-AS1
HTATSF1
MAP3K20
ITPRIP
CTSC
MBNL2
ERP44
GPR107
GDE1
KLF10
CPXM2
CRKL
NSUN2
CYBA
GCN1
ATIC
TINAGL1
SEC23B
PACS1
OTUD5
PRDX2
FRG1CP
CXXC5
THOC7
TNKS2
DLC1
SAMD11
PGM3
NMT1
ESM1
PTGES
CDK6
TMEM41B
MTCH2
GTF2E2
SPRED1
ATOH8
AC012085.1
CDC42BPB
NEXN
NT5C3B
SCYL2
TK1
CS
ADSS
VPS26A
ARMT1
COPS3
ATP6V1B2
GRSF1
MDH1
POLR2A
RECQL
PPP3CA
PPP1R9B
EPHA2
ABCF1
A2M
ISG15
CNPY3
UBE2K
MXRA7
DPH3
VAT1L
TRBC2
TIPRL
ADD3
SEC24A
SNRPE
SRRT
ATP10D
DDX3Y
YTHDF2
DKC1
BFAR
USP7
ARSJ
C11orf58
AP2A1
UBE2Q2
EIF4A3
RPS7P11
RPL22
ARPC4
SON
TM9SF4
MGLL
SPRYD3
EIF2A
NRDC
SLFN5
PACSIN2
ST3GAL1
YES1
SH3RF1
RAB5A
AC113935.1
CIAO1
NDUFS6
POLR2K
AURKA
UBFD1
CDC34
ZNF281
TSR2

## Sheet: HRPC
MT-CO1
MT-CO2
MT-CO3
MT-RNR2
FTL
MT-ND4
MT-ND1
MT-CYB
TMSB10
TIMP1
MT-ATP6
FN1
ACTG1
ACTB
MT-ND2
MT-ND5
MT-ND4L
CXCL8
COL1A1
MT-ND3
EEF1A1
MT-ND6
MT-TP
MT-RNR1
SERPINE1
COL1A2
LGALS1
SPARC
TMSB4X
MT2A
IGFBP4
COL3A1
IGFBP3
FTH1
GAPDH
EEF2
S100A6
PTX3
ITGB1
CXCL1
IGFBP6
SRGN
CCL2
HSP90AB1
PRDX1
COL6A1
HMGA1
CAVIN1
S100A11
NQO1
RPL41
RPS2
HSPA8
CRABP2
TFPI2
TXN
CTGF
PSAP
PKM
CALR
CYR61
IFITM3
CLIC4
TXNRD1
TMSB4XP8
IFI6
PLAT
RPS12
TPM2
FLNA
RPL7A
FST
SDC4
MTATP6P1
TGFBI
YBX1
SERPINE2
RPLP0
ANXA5
CD63
CCL20
RPS11
TIMP3
RPL19
ENO1
COL6A2
RGS4
LIF
FLNC
RPL13A
EEF1A1P5
RPL8
UCHL1
CALU
ANXA2
RPS28P7
RHOA
HSPA5
RPL10A
SH3BGRL3
VIM
ATP5F1B
RPS18
UBC
PTGS2
IER3
AC022149.1
RPS4X
TUBB
PABPC1
RPL9P9
CCND1
TNFRSF12A
CAV1
TUBB4B
YWHAQ
LAMC1
ID1
HSP90AA1
NPM1
RPS6
CTSL
RPS27
CDKN1A
RPL4
RPL3
ID3
S100A16
PTTG1IP
MYL12B
MMP1
ARF4
FOSL1
HSP90B1
RTN4
PPIA
FKBP10
FGF2
AKR1B1
MSN
RPL12
RPL29
S100A10
RPS2P5
CLU
PYGB
CKAP4
RPL7
LXN
SULF1
DSTN
ARF1
RPS25
TAGLN2
MYH9
CLIC1
EFEMP1
HLA-C
P4HB
RPLP1
EIF4G2
NDUFS5
BGN
B2M
CTSB
EHD2
BSG
CNBP
TPI1
LOX
LOXL2
RPL35
LY6E
ZYX
ISG15
AP2M1
APLP2
DRAP1
CANX
RTL8C
ADAMTS1
LDHA
PEA15
PRDX5
IL6ST
SEC61A1
IGFBP5
PGD
HSPB1
TPM4
RHOB
SLC25A6
CHCHD2
GSTP1
TGFBR2
INHBA
EIF1
TGM2
PGAM1
RAB7A
DNAJA1
CD44
ANXA2P2
TALDO1
YWHAG
RPL27
RPSA
GNG12
PFN1
ODC1
HNRNPA1
POLR2L
PPDPF
RPS26
VAT1
RPL6
RPLP2
HIF1A
GJA1
MT1E
BASP1
CD248
RPN2
DUSP1
PTMA
GADD45A
EIF4H
NT5E
CNN3
PLOD2
SURF4
YWHAE
ALCAM
ADAM9
PRNP
LAPTM4A
MYDGF
FSCN1
PRDX6
HMOX1
TM4SF1
MRFAP1
AHNAK
STC1
IL33
SLC20A1
IL6
DAD1
DCBLD2
TRAM1
RPL21
TUBB6
CXCL6
AC005912.1
DDX5
CLMP
GANAB
APP
NOP10
ENG
RPS8
B4GALT1
MEDAG
GPX1
MORF4L2
RPL11
RPL36AL
PLEC
RPS15
KDELR1
PGRMC1
G6PD
RACK1
ACTR2
RPL5
PHLDA2
SLC38A2
RPS16
MMP14
DDOST
LTBP2
CAPNS1
EFHD2
MRC2
RND3
GPX4
HNRNPAB
CXCL3
NCL
ARCN1
COL5A2
FSTL1
ACTN4
LMNA
RPL18A
BTF3
TGFB1
CSDE1
EIF4G1
EID1
SQSTM1
EEF1B2
PDIA3
ITGA5
ANXA1
CNN2
RCN3
CALD1
PAPSS2
MCFD2
CDV3
RPL7P1
MXRA8
LRP1
HNRNPK
PLIN3
VCP
COL12A1
CAPN2
BRK1
SRP14
HLA-E
WDR1
EDF1
SSR3
YWHAZ
FAM129B
RPL15
SCARA3
LGALS3BP
CAPZB
CD151
MTND2P28
FKBP1A
TIMP2
UGDH
IL11
TMED9
FHL2
RPSAP15
CD99
LAMB1
EMILIN1
PAMR1
ACLY
IGFBP7
MAGED1
ATP6V0E1
RPS19
EIF3I
SERINC1
MAT2A
ISLR
RRBP1
RPL24
MCL1
STC2
LTBP1
CYBRD1
TSPO
BEX3
EHD1
EXT1
CCDC85B
AEBP1
POMP
CFL1
RPL13
MTPN
NORAD
SRP9
ESM1
MMP2
TMBIM6
DEGS1
COTL1
VMO1
SHC1
MYOF
PICALM
STAT1
HIST1H2BK
RPS5
PEBP1
RPS20
AKR1B10
ASPH
S100A4
RAB1A
HTRA1
TNFAIP3
EDIL3
ATP6V1G1
RAC1
PTBP1
KDELR2
VCL
PTGR1
XRCC6
COL5A1
ACSL4
DDX21
NID2
SF3B5
STRAP
MYL9
RPS13
ARHGDIA
TKT
COL6A3
HBEGF
ACTN1
EIF3A
SLC39A7
CSRP1
ICAM1
RPS27A
CST1
PSMD2
HDLBP
THY1
GLIPR1
CHMP4B
DKK1
TLN1
UAP1
RPN1
CA12
GDI2
AC116533.1
EMP3
HLA-A
FBN1
HMGN2
LAMB2
RPL32
GRN
PSMB5
EPHX1
BZW1
HSPD1
RPL13AP5
PPIB
2023-09-02
GRINA
SEC61B
SNX3
RPS9
RAN
OST4
MAP2K3
PSMA7
GNB1
PXDN
ATF4
OSTC
PTMS
CAP1
LASP1
TMEM30A
BX679664.3
CST3
CTNNA1
MAGED2
QSOX1
MTCH1
SRM
ARL6IP5
CALM3
CDC37
RPLP0P6
CYB5R3
UBA1
CLTA
TRIR
VASN
RBM3
CORO1C
ATP1B3
CDH2
RPS3A
RAB10
RPL35A
GSTO1
APMAP
TPM1
ILF2
DAP
VDAC1
EIF5A
RRAGA
CCT3
SET
TMED10
CCT6A
PSMB7
CCT4
RPS3
RPL27A
APEX1
SERPINH1
SFPQ
PFDN2
PERP
NDUFB7
LAMP1
LMAN2
TRIM28
GHITM
ETF1
NCOA4
SELENOF
HNRNPF
CLTC
NONO
SERINC3
RPS14
AP2S1
COPG1
RPS21
RPSAP47
EIF2S3
LRP10
MAPRE1
GNB2
OAZ1
CD164
GARS
PSMB4
HNRNPC
RPL18
SEMA7A
ELOVL5
MYADM
GPC1
TGOLN2
YIPF5
AKIRIN1
TAF13
SAT1
ITGB5
FURIN
PGK1
FKBP8
PDIA6
SPHK1
CHPF2
KDELR3
SLC25A5
SDF4
RPL10
PDLIM7
CHPF
UBA52
RPL28
PPIF
CAPZA1
DYNLL1
ACADVL
PVR
LGALS3
ITGAV
TMED2
VAMP3
VASP
FKBP9
CCT7
RRAS
HNRNPA2B1
PRDX4
PTGES3
KITLG
NFE2L1
MLF2
BAG3
TOMM20
NFKBIA
C6orf62
SLC39A14
LMAN1
KIF5B
PRKCSH
PFN2
DNAJB4
RPL36
CTTN
SBDS
MYO10
SCD
MAP1B
COX6B1
PLS3
SOD1
CTSZ
XRCC5
CUTA
TNFRSF1A
IFITM2
PLK2
ITGA2
HDGF
POLDIP2
RPL18AP3
NEK7
SLC7A11
TPM3
CCT8
ANPEP
ANP32B
SRPRA
TOP1
SERBP1
PLD3
ATP13A3
CRIM1
TWF1
RAD23B
C1orf43
PARK7
RPL39
SEMA3C
LIMA1
LRRC59
BMP2
H3F3B
PLOD1
SRRM2
CAPRIN1
CALM2
MYL6
NID1
IFIT3
DDX17
TNFRSF10B
SERPINF1
KRT19
MDH2
SMPD1
DPM1
HEG1
CITED2
PSMB1
ARPC2
DSP
PDIA4
JUN
TPT1
UBB
ABCC1
TUBA1C
SRSF6
EIF4A2
LAMA4
TIMM23
IPO7
CXCL12
CLSTN1
EIF2S2
RPS24
SLC1A5
TNFRSF10D
SOD2
HLA-B
VDAC2
MAP7D1
RNF11
EMC7
LOXL1
PTP4A2
SDCBP
MVP
TAGLN
TPD52L2
ATP1A1
SMURF2
ATP2B4
YKT6
RPL39P3
CTNNAL1
XBP1
MORF4L1P1
KHDRBS1
ZNF622
HSPA4
CCNI
COPA
SLC25A3
RPL41P1
GOLPH3
IGFBP2
HSPA9
AXL
THBS1
HSPB6
RPL7P9
ST13
RPS7P1
ATN1
CREB3
CD9
UQCRH
TFRC
TMEM14C
EPAS1
RPL23
DDAH1
EIF3J
DPYSL3
ARF6
AKAP12
OAT
ELOB
CXCL2
RARRES1
CREB3L2
BST2
ANXA6
CCT2
ATP5F1C
SEC31A
CLDN11
CREB3L1
SLC3A2
SND1
PCOLCE
ECHS1
RPL37A
NCSTN
MARCKSL1
MAP4K4
C1QBP
SLC7A5
FHL1
MSMO1
NDUFB10
RPL24P4
EIF5
TAF7
USO1
FRMD6
PAM
ME1
SNRNP70
JAK1
PPP1R18
KLF6
GNAS
CALM1
LTBP3
MAP4
EMP1
COPS6
MFGE8
RPL15P3
RPS28
YWHAH
MBOAT7
CD81
PDLIM4
SF3B4
NECTIN2
FAM3C
U2AF2
FXYD5
GPX8
CFH
TUFM
PSMC3
SARS
LAMP2
ITM2B
SHISA5
MYC
SMS
CRTAP
SMAD3
SH3BGRL
ZFAND3
MYL12A
EIF6
HSPG2
MIR138-1
GNAI2
PXN
GNS
GBE1
LDOC1
RAB14
DBN1
ENDOD1
PTGES
PSMB3
SIGMAR1
ADD3
AP2B1
PSMD8
HINT1
TNIP1
TUBA1A
STT3B
NARS
SLC35B2
MGP
CMPK1
C5orf15
CDH11
LENG8
BIRC2
AMOTL2
CCDC80
PRKAR1A
HADHA
ELOVL1
PLXNB2
CRK
SF3B6
PLAUR
SIRPA
CLTB
GALNT5
C19orf53
KHSRP
GALNT2
MRPS34
LAMC2
KPNB1
RALA
HNRNPH1
SARAF
TNPO1
ATP6V1E1
FASN
AC008038.1
PSMB6
FGFRL1
RARS
JUNB
CLCF1
PFKP
NOLC1
TFG
SPSB1
SCAMP3
GLS
PRRX1
RPL14
EPHA2
STIP1
UTP3
PCYOX1
POSTN
TRPC4AP
P3H2
PSME1
FAM32A
NOMO1
FAM168B
TCEAL9
COPB1
SNRPC
RPS7
PDAP1
MYO1C
TM9SF3
UBE2H
RPS2P46
CD276
SERP1
NUCB1
TNFAIP6
AP1S1
SLC7A1
TAPBP
TOMM34
PRRC2A
TNFAIP1
SRSF3
ZNFX1
ERLEC1
PCNP
ERRFI1
NPTN
FBLIM1
TMEM263
SUMO1
LYPLA2
ZFP36L1
SLC25A1
PAPPA
DUSP14
TMED7
GLUD1
UBE2L3
PPP1R3C
ARL8B
STOML2
LARP1
DAB2
MORF4L1
GTF3C6
BANF1
NDUFA1
MMADHC
ACTR3
ANKRD52
PHB2
PPP1CA
STAU1
UBE2Z
PALLD
PFDN5
DHX9
LMF2
NAA50
MIR22HG
PLA2G4A
COPB2
MARVELD1
YWHAB
EIF3D
TCP1
CD59
RAB34
EXT2
PTPN11
CCT5
SELENOT
FAM98A
RAB32
PRPF19
PSME3
HNRNPA3
SEC22B
RPL13P12
BDKRB1
LRRC75A-AS1
HNRNPDL
SPTAN1
CENPB
FAT1
RHOG
CTSK
NTN4
PRDX3
HEXB
GPAA1
RPL31
SCYL1
PPP1R15A
ATP2A2
POLR2A
ASNA1
ANGPTL4
SNRPD2
TMEM230
UBE2M
AL450405.1
BCAP31
TCEAL8
ELL2
ENC1
PPP2R1A
ITPRIP
GSR
FLOT1
AKR1C1
AFAP1
UQCRC1
UFM1
GNL3
IARS
PLP2
BRD2
FAM120A
2023-09-09
ADAR
IQGAP1
DRAM1
GLO1
SF1
GOLIM4
TPBG
TRMT112
EIF4B
SELENOM
HSPB8
EWSR1
ABL1
ARF3
EFEMP2
SNX9
TM9SF2
MRPL3
RAB2A
AZIN1
KPNA2
MAP1LC3B
GALNT1
REEP5
IFIT1
NCLN
ATP5MD
COX5A
DUSP5
IFITM1
FAM114A1
PPARD
DYNLRB1
SIX2
H2AFX
CLPTM1
TWSG1
APCDD1L
PJA2
ZDHHC5
ANTXR2
KIRREL1
TMEM47
GDI1
ADH5
SLC30A1
GSPT1
PCNA
DENR
NRBP1
NOTCH2
SRSF2
CCNG1
CYP1B1
SUMO3
AC006058.4
GORASP2
ADAM12
EPRS
PSMD1
CERCAM
UBE2S
PIEZO1
HK1
PDLIM5
RAI14
IFI44
CORO2B
TRAPPC1
GTF2F1
TRIP6
PSMC4
BHLHE40
RPL3P4
TUBB2A
ECE1
EIF1AX
PPP1R14B
BPGM
ARHGAP23
IL1B
FERMT2
DCUN1D5
NR3C1
SLC39A6
RALB
ZMPSTE24
COX5B
SLFN5
LAP3
NES
ZNF469
MLEC
GCLM
SZRD1
SUMF2
CHMP2A
RPL34
CYCS
PPP4C
OPTN
ATP5PB
SFRP1
MARCKS
WLS
ATP5F1A
PNMA1
CTNNB1
YTHDF3
NUDC
CYC1
DLST
FNDC3A
FUCA2
KRT7
AC006058.1
STARD7
COX4I1
XRN2
AURKAIP1
SNX12
TARS
BAG6
PHLDA3
BTBD1
COX7C
IMPAD1
UBE2D3
SKI
USP22
SH2B3
NOL6
G3BP2
RBM42
SLC1A1
YAP1
SRSF5
SH3GL1
KARS
DKK3
DNAJC5
MRPL15
AHCYL1
UHMK1
USP12
UGCG
OSMR
HMGN4
RRP36
CSGALNACT2
AHSA1
STAT6
ANXA7
HSD17B10
MAFF
AFF4
FLII
HGF
AL355032.1
IFIT2
NOP56
OLFML3
PITHD1
METRNL
SNRPB
SLBP
ALAS1
THRAP3
HADHB
HMGA2
AMD1
DDX3X
WDR43
RRAS2
PLOD3
EIF3G
TTYH3
KLHL21
DDX1
MRPL51
MIDN
HNRNPM
TNFRSF21
2023-09-10
COPZ1
PUM3
HNRNPH2
YME1L1
ARMCX2
CTSA
CHMP1A
SEC13
PRPF8
MRPL37
RPL37
FBXW5
YIPF3
TOMM7
ADGRL2
NFIX
PANX1
NFKB2
RHOC
NUCKS1
RAB1B
NACC1
PRDX2
TSPYL1
NOL7
WDFY1
SRSF7
SRRT
CEBPB
RING1
ANXA11
WSB2
DHCR24
TMEM123
FIS1
SYNCRIP
RFLNB
SRF
FARSA
CSTB
TES
ECM1
TNKS1BP1
GBP1
H3F3AP4
NRAS
KIF1C
MICAL2
MTDH
UQCR10
MALAT1
SF3B1
ZFP36L2
SNHG5
RNU6-26P
STOM
COLGALT1
EIF1B
ZFR
IPO5
HMGN1
RAB31
TMEM214
TPRG1L
IMPDH2
MAPK3
ATP1B1
RNF145
CASP3
NDST1
FUS
RAB6A
WARS
ATP6AP1
MRPS35
H3F3A
TEAD1
TERF2IP
KCTD9
PITPNB
MGAT4B
ATP2B1
PTPN1
PNRC2
TSPAN4
MAP1A
SNX17
CDK17
ABCF1
ALDH18A1
SMARCA1
ARPC5
USP5
ZMAT2
RECK
METAP2
SEC24D
FSTL3
LRRC8A
EZR
SRP72
MIR621
BMP1
WWTR1
GRB2
PITRM1
AMOTL1
RPL38
ZFAND5
ESYT2
HIPK2
UBAP2L
C11orf24
POLR2E
EIF3E
ROMO1
ZNF146
TRIP12
PRG4
SPRY2
NFKB1
ERH
TMEM109
MAPKAPK2
SNX6
PPP2CB
UBXN4
RHEBP2
TMEM167A
PXDC1
CPEB2
MDFIC
OS9
KCTD12
YTHDF2
PSMD4
COL4A1
SMIM3
UBE2D2
SAR1A
RSL1D1
GPR176
TRAM2
PIP5K1A
CMTM6
TFDP1
FNDC3B
BMPR2
RNF181
SBDSP1
PSMC2
CEMIP2
ZNF703
ERGIC3
SAP18
TUSC3
TIMM17A
AP3D1
ILF3
PTPN12
HNRNPUL1
TMEM43
AAMP
SEC61G
PITPNA
SAE1
WDR45B
ITM2C
TNS1
ACTR1A
MFN2
EIF3B
NRP1
EREG
LITAF
C11orf68
TTC1
GFPT2
MTA2
PHPT1
HP1BP3
PROCR
AC016596.1
C1S
TMEM248
TMBIM1
SQLE
MANBAL
LAMA1
CCNL2
SLC16A2
ZC3H15
CIAO2B
YIF1A
NDUFA8
FUBP1
ANKRD13A
DHX15
CBX6
DAPK3
MYO1B
SCAF1
KLF10
MRPL14
RBCK1
C4orf3
ID2
CPA4
TRIOBP
NSUN2
SPIN1
AKIRIN2
LEPR
PPM1G
SLC7A2
CBR1
NGF
SH3RF1
SMIM15
FKBP2
NAB2
NINJ1
NFE2L2
PSMD3
HIST1H2AC
SH3PXD2A
CBX3
SON
NOP58
ATP5IF1
SYPL1
ARL8A
PSMB2
CANT1
RSU1
RNF114
EMD
MBNL1
PRPF6
F2RL2
TMEM115
ANXA10
MED10
NDUFB11
CHMP5
SDC2
OGT
DCTD
LPAR1
GINM1
GFPT1
SSNA1
RAD23A
HSPH1
NPM1P27
SUPT6H
STT3A
IRAK1
IARS2
KPNA4
NKX3-1
XPO6
PAK2
ATP6V1F
KCTD20
PPP3CA
RTN3
ADIPOR1
AK3
UBQLN1
TOMM70
NDUFAB1
ASAP1
SNU13
COPS7A
UBASH3B
STX12
ERP29
NOTCH3
RTCB
PRRC2C
DPP4
GBA
SELENON
TMEM50A
ARMCX3
ARL1
UBE2L6
EGFR
E2F4
MPZL1
RANGAP1
NDUFA6
TOMM22
TFE3
PWP1
DNAJC8
DNMBP
EI24
RNH1
DDX24
NBDY
SNHG8
CTDSP2
UBAP1
LEPROT
CDC42EP1
GOLGA7
CNIH1
VEGFA
PLPPR2
NAMPT
MT-ATP8
CBFB
PRELID1
PHLDA1
RAB11A
PYURF
BNIP3L
CDC42SE1
CHP1
POLR2B
EIF2S1
GOT2
XPOT
ACO1
TRIO
PLK3
CDK6
ASNSD1
TXLNA
CCDC124
CUL4B
TMEM259
PDCD6IP
RPS23
SEC23A
TCEAL4
ARPC3
MOGS
NDUFB4
APRT
SLC39A13
MOB1A
EIF3L
CCDC47
MGST1
NNMT
DENND5A
EIF3K
MFSD14B
NBL1
UBE2J1
CTNND1
INPPL1
FH
FBLN1
LAPTM4B
MFSD1
ZDHHC7
OGA
PHF23
G3BP1
VEGFC
RELA
GBF1
HDAC1
DUSP6
CLEC11A
RDH10
CDC16
CSE1L
OLFM2
WASF2
PLPP3
GOLM1
ADAM15
MAGT1
CYBA
COX7A2
PBDC1
RNF10
PTGIS
TUBA1B
KPNA3
NPC2
WNK1
CTHRC1
PSAT1
C12orf75
ITPRID2
ARHGAP1
PRELID3B
AREG
SLC16A1
DDR2
IL13RA1
DDX58
2023-09-11
MICA
PEAR1
HNRNPU
BCL3
RRN3
PDGFRA
SLIT2
EPS8
GIPC1
ANKH
DAZAP2
GTPBP4
GSN
DNAJA2
ACSL3
C1GALT1C1
ICMT
TRA2A
SH3GLB1
MYBBP1A
RHBDD2
PGRMC2
CHMP1B
SERINC2
B4GALT5
FLYWCH2
TMEM9B
TRIM22
CUEDC2
COQ10B
FZD8
USP14
P3H1
TXN2
PPP2CA
GUK1
CTSD
EIF5B
NDUFB3
RUSC2
CAPN1
SPTBN1
PHC2
RBFOX2
DAG1
DVL1
POLDIP3
TSR3
ITGA3
ELOA
RER1
TSC22D4
PDGFRB
SEC62
ABRACL
TMEM184B
WDR82
PLEKHB2
TMEM185B
GADD45GIP1
PRSS23
B3GNT2
PCBP1
PI4KB
2023-03-07
GALNT10
ACBD3
HIBADH
CIAO1
FZD6
ARPP19
RFTN1
TNFAIP2
NUS1
RRS1
SGCB
TDP2
SPRED2
KCTD5
CLINT1
HNRNPR
DNAJC3
LMNB2
UBQLN2
SNRPD3
VDAC3
PDCD5
PDZD11
DKC1
DNAJB9
FOXC1
NUFIP2
NCOA7
PES1
NOC2L
HAX1
MAP2K2
CS
PSMA3
SEL1L
DBI
SNAI2
APOL2
AES
PLPP1
PAFAH1B1
CBX1
UBE2E1
NAA20
DYNC1LI2
SPCS3
CDC42BPB
SMG5
MINPP1
RHEB
TOR1A
PRMT1
CD46
SRP54
ALKBH5
HM13
FUBP3
SF3B2
GOLT1B
MTCH2
USP7
AGRN
PRSS12
RNF167
ARFGAP1
TIMM8B
RPL9
ESYT1
MRAS
RAB11B
GLG1
DUSP3
AC010343.1
ENTPD6
NCDN
FDFT1
PHF5A
IGF2R
EIF4EBP1
ENTPD4
ARFGAP3
UQCRFS1
DIRAS3
COPRS
ARPC5L
GLTP
VAMP5
COPS2
ADD1
TMX2
AC024293.1
CUL1
IKBIP
CD2BP2
RAB35
NR1H2
ESD
ENAH
RIC8A
MRPL17
DLC1
CKS2
GAS5
COL4A2
REEP3
SSR1
KEAP1
USP10
RTL8A
TBX2
TMEM59
TMEM127
RBM39
PLXNA1
TWIST2
GATA2
CSNK1A1
UBE2K
RASSF8
SMOX
UROD
SGTA
RTCA
KDM5C
UBE2A
STAT3
ANKRD1
AUP1
GATAD2A
CAB39
UBE3C
PTHLH
PUF60
WDR6
CASC4
ZFP91
NDUFS6
ERGIC1
MAF1
LACC1
MRPL18
ACIN1
P3H3
WDR26
RAB18
MEG3
KIAA2013
EFR3A
CAVIN3
ATP6V1D
NDUFA4
DVL3
HERPUD1
MRPS10
UBA2
DRG1
P4HA1
R3HDM4
AKR7A2
CHST3
ATP8B2
NRP2
NCS1
DNAJB1
CDC27
CHIC2
NRBF2
LTBR
ZBTB4
CAMK2D
DYNC1I2
NDFIP1
TOMM40
API5
LIMS1
LOXL3
NPLOC4
KANK2
RBMX
AARS
UQCRC2
MYO9B
KRT18
C6orf106
SMAP2
IRAK2
QARS
SLC10A3
TSKU
NHP2
TEX261
COLEC12
GMFB
MIR4482
YTHDF1
ALDH9A1
NUTF2
PBXIP1
FJX1
FAM57A
PFKFB3
RPF1
TGFB1I1
DCTN1
MEST
ATP2C1
PABPC4
PAPSS1
RCN1
MLLT1
HUWE1
ADSS
NETO2
SEC16A
GLB1
SERTAD1
NCOR2
EIF3H
GCN1
KIF3B
ARHGEF40
ETS1
ZC3H7B
ACVR1
SPRYD3
ATP6V0B
MRFAP1L1
LAMTOR1
HCCS
RNF6
MAPK1IP1L
JAM3
SLC25A37
PPP6R1
RSL24D1
INSIG1
DDB1
AGFG1
GPSM1
ZRANB2
ABCE1
DCTN2
ELK3
S1PR3
RNF5
NUMB
PYCR1
NRDC
UBL5
FBL
PTN
VPS26A
SPOCD1
CHSY1
RASA3
HIGD1A
ATXN10
PPP1R8
H2AFZ
TNKS2
PIP5K1C
MAN1A1
RANBP2
ST3GAL1
SLC44A2
DDX42
ATIC
NXF1
GRSF1
BAZ1B
LRP5
ADPRHL2
C6orf120
NDUFS4
LBH
PNN
PAIP1
TINAGL1
GOLGA5
C5orf24
AC239859.6
UPF1
MXRA7
SNRNP200
EIF4EBP2
VMP1
MAPK1
PPP1CB
MFSD10
JKAMP
MT1L
HNRNPD
SH3PXD2B
DYNC1H1
VOPP1
SOX9
ENTPD7
NIPA2
SUMO2
PARVA
NELFB
MRPS21
SUPT5H
UBL3
CDC42EP3
PTDSS1
TCEA1
CDC123
NAP1L1
DCAF7
TAF15
OCIAD1
EIF4EP2
METAP1
UBE2R2
SGK1
ZMAT3
MBOAT2
PKN1
SELENOS
MET
GDE1
SDAD1
SNRPB2
TMED4
ABI3BP
PARP4
YBX3
TSC22D1
VAMP7
FARSB
NAV3
P3H4
CAPG
IFNGR1
EHBP1L1
ZNF664
F3
FHL3
GLIPR2
SAMD9
GLYR1
YPEL5
SMTN
ARHGAP31
CAPZA2
KIAA1191
CIRBP
GADD45B
PPP1CC
EIF2AK1
KLF4
PDCD11
ARF5
GYS1
GPRC5A
NLGN2
SACS
NOMO2
AP3S1
BLOC1S2
FRMD8
CDK9
TXNDC15
IGF2BP2
SLC38A10
TMEM87B
AC007318.1
DGCR6L
ZMYND11
SLC4A7
SHMT2
OTUD5
GTF3A
FLNB
PRKDC
RPS6KA4

## Sheet: common
ACTG1
FTL
ACTB
EEF1A1
COL1A1
THBS1
TMSB10
COL1A2
LGALS1
SPARC
TIMP1
SERPINE1
CAVIN1
EEF2
IGFBP4
COL6A1
COL3A1
RPS2
MT-RNR2
TIMP3
COL6A2
S100A11
FN1
ITGB1
HSPA8
MT-CO1
S100A6
HSPA5
RPL41
EEF1A1P5
TMSB4X
CTGF
CALR
CYR61
FBLN1
RPL9P9
ANXA5
IGFBP3
CRABP2
GAPDH
HSP90AB1
RPL7A
DKK1
RPS12
CLIC4
IGFBP5
RPLP0
RPS28P7
TPM2
RPL13A
RPS11
PSAP
ID1
FLNA
RPL3
CALU
CAV1
RPL8
MYL9
IFITM3
RPL19
RPL10A
RPS18
HSPB1
FSTL1
YBX1
RHOA
MMP2
MT-ND3
SLC38A2
BGN
IGFBP6
RPS6
ARF4
MT2A
RPS2P5
ANXA2
LOX
CD63
ID3
MT-CO2
CTSB
RPL4
COL5A2
RPL7
CALD1
CITED2
RPL12
MYL12B
MT-CO3
HMGA1
LDHA
RPSA
VIM
TGM2
PKM
RPS27
TPM4
MYH9
DSTN
S100A4
LAMC1
TRAM1
CKAP4
UBC
LAPTM4A
CCND1
RPS4X
TMSB4XP8
ATP5F1B
RPL29
APP
SLC25A6
PABPC1
SURF4
GJA1
SERPINH1
TXNRD1
AC022149.1
RPLP1
TAGLN
HNRNPA1
TUBB
HSP90AA1
TIMP2
EID1
MSN
CDKN1A
EIF4G2
PRDX6
PEA15
PRNP
B2M
CLIC1
SERPINE2
NPM1
TGFBI
PGRMC1
PTX3
COL5A1
C12orf75
PPIA
RPS25
MT-ND2
FTH1
YWHAQ
COL6A3
MORF4L2
EIF4H
SDC4
RPL5
RPL6
PTMA
COL12A1
AC005912.1
RPS8
ENO1
RACK1
HSP90B1
MMP14
ANXA1
FAM129B
ARF1
ZYX
S100A16
NDUFS5
ANXA2P2
PRDX5
NID1
RPL13
HIF1A
SEC61A1
TNFRSF12A
RPL11
PRDX1
BSG
FKBP10
CTSK
LOXL2
CCL2
RPL35
MRC2
CANX
CD248
RPLP2
P4HB
RPS15
ACTR2
RPL27
MRFAP1
IL11
BTF3
TUBB4B
RTL8C
PFN1
ACTN1
ACTN4
RPS16
RPL18A
AEBP1
2023-09-11
RPL15
GPX1
CNN2
MXRA8
CHCHD2
RPL7P1
CNN3
DAD1
EHD2
TAGLN2
MT-RNR1
UCHL1
RPL21
RTN4
RPS20
TUBB6
YWHAE
APLP2
OLFML3
LY6E
PCOLCE
PTMS
CRIM1
TXN
DDAH1
SSR3
EMILIN1
PDIA3
OSTC
DNAJA1
CNBP
NNMT
AP2M1
PGAM1
VCL
KDELR2
FLNC
RPL24
VCP
FHL1
CTSZ
ARCN1
CSDE1
FSCN1
HNRNPK
TPI1
EEF1B2
PTTG1IP
WDR1
LMNA
RPS19
RPS9
MTCH1
TFPI2
NEK7
SULF1
GNG12
ANXA6
IL6ST
SERINC1
ITM2C
RPS3
DDOST
SFRP1
GANAB
HLA-E
RPL36AL
YWHAZ
RFLNB
RND3
EPAS1
TMBIM6
EFEMP1
FKBP9
LASP1
BRK1
AC116533.1
TWIST2
RPS27A
RPL10
RAB7A
EIF3I
PXDN
NQO1
CD99
RPS5
GSTP1
GRN
CDH2
TSPO
HNRNPAB
EIF1
MCL1
YWHAG
TLN1
TMED9
DKK3
CYBRD1
KDELR1
SRP14
HDLBP
ANPEP
RCN3
RHOB
DEGS1
RPN1
PLIN3
MYOF
FRMD6
SRP9
SH3BGRL3
MTPN
CD44
POMP
CAPZB
RPN2
TRIR
CTSL
XRCC6
CAP1
RAC1
FGF2
STRAP
PPDPF
RPS13
CAPNS1
BEX3
RPL27A
CLMP
RPS3A
MT-CYB
CXCL12
ID2
RPS14
MAGED2
CFL1
SNX3
SELENOF
RPL7P9
PEBP1
MYDGF
RPL32
SF3B5
SET
FBN1
NCL
ATP2A2
GDI2
ILF2
RPLP0P6
GPX4
ADAM9
MMP1
GLS
EMP1
TMEM30A
B4GALT1
DRAP1
S100A10
DUSP1
THY1
CSRP1
IFITM2
2023-09-02
RRBP1
TMED2
ATP6V0E1
PDIA4
EDF1
RAB1A
TPT1
RPL18
SLC39A7
VASN
GPR176
MAGED1
MT-ATP6
MAPRE1
RPL13AP5
TMED10
RPL18AP3
DRAM1
YIPF5
TPM1
CORO1C
RPS26
RRAGA
LTBP1
CTHRC1
ANP32B
EIF3A
AXL
H3F3AP4
HMGN2
ATP6V1G1
FKBP1A
EIF4G1
SEC61B
FKBP8
PHLDA2
CHMP4B
PDIA6
HSPD1
PSMA7
GNB1
MT-ND4
BX679664.3
HNRNPF
OAZ1
SEMA3C
PDGFRB
MARCKS
ARHGDIA
DAP
CCNI
LIMA1
RPS7P1
SLC7A5
ELOVL5
LAMP1
NORAD
AHNAK
NT5E
SBDS
COL4A1
GSTO1
ITGA5
ATF4
VDAC1
IPO7
RPL23
TWSG1
ITGAV
VEGFC
NOP10
SH3BGRL
CHPF
RAN
CYB5R3
C1S
XBP1
NONO
CD164
F3
STOM
APEX1
MCFD2
PLOD1
LRRC59
RPL35A
DYNLL1
PTGS2
PTGES3
PICALM
BZW1
XRCC5
ATP1B3
PSAT1
MYO1C
RPL39
MYADM
TUBA1A
ACLY
TMEM14C
LMAN1
MORF4L1P1
TGFB1
NCOA4
RPL13P12
RPL15P3
ELL2
ST13
CTNNA1
SLC20A1
UBA52
PSMB4
CD81
CALM2
RBM3
PGD
GARS
LRP1
GPX8
TMEM123
SHC1
RPL41P1
JAK1
GNAS
PGK1
RPL39P3
MT-TP
MFGE8
ZFAND5
GHITM
HDGF
UGDH
NDUFB7
QSOX1
PSMD2
PSMB5
LAMB1
KDELR3
COPG1
SERBP1
CLTC
HNRNPA2B1
CCT7
ENG
PLD3
RPL28
LTBP2
CCT8
LXN
RPS2P46
CAPZA1
CLTA
YKT6
NPTN
KRT18
UAP1
ALDH18A1
TWF1
GOLPH3
CTDSP2
ARPC2
CDV3
CAPN2
TPM3
TM9SF3
PARK7
PSMB7
COTL1
GNB2
CCT4
SERP1
LMAN2
PTP4A2
CCT3
PLS3
EFEMP2
LGALS3
CALM3
COL4A2
TOMM20
SEMA7A
AC008038.1
TCEAL8
RPS7
CCT6A
VAMP3
TRAM2
LAMB2
FBLIM1
SLC1A5
OAT
HIST1H2BK
ACSL4
EIF4B
KIF5B
CLEC11A
EIF5A
PFDN2
SLC25A5
MYL12A
SLC25A3
MYL6
RAB34
HNRNPC
DDX21
NUCKS1
PTBP1
PDLIM7
PLP2
TMED7
CD151
FURIN
GNS
RRAS
LRP10
USO1
TGOLN2
IGFBP7
EIF2S2
ATP2B4
COPA
PRKAR1A
PPIB
TIMM23
AP2S1
SRM
PAPSS2
PTN
MT-ND1
KITLG
MPZL1
HSPA4
RAI14
NID2
TCEAL9
RNF11
PERP
IPO5
COPB1
PHB2
HTRA1
PLEC
PSMB1
PCNP
CST3
SUMO1
POLR2L
COX6B1
RPS21
TMEM263
CUL4B
RAD23B
ADAMTS1
HNRNPA3
SARS
CRTAP
TNFRSF1A
ALCAM
BASP1
TTYH3
COPB2
RPL3P4
RAB10
MLF2
SERINC3
H3F3B
ARF6
SDF4
EXT1
APMAP
ACTR3
OST4
NES
YWHAB
DBN1
EMP3
SH3PXD2A
RPL36
RAB32
GPC1
PRKCSH
ETF1
CAPRIN1
SRPRA
TRIM28
KRT19
C1orf43
NARS
MAP2K3
RPL31
PAM
CTNNAL1
SEC31A
TEAD1
CCT2
C6orf62
CUTA
PSMC3
RPS24
VASP
SPHK1
LAMP2
CCDC85B
PRSS12
FERMT2
TGFBR2
GLUD1
RPL37A
FNDC3A
SPCS3
GLO1
STT3B
YAP1
UQCRC1
RPSAP15
ZFP36L2
UBB
FOSL1
RECK
CHPF2
EIF3E
PRDX4
SEC23A
MAPKAPK2
HERPUD1
NUCB1
TAF13
OS9
CCT5
BAG3
POLDIP2
PTPN11
HLA-A
MORF4L1
PLAT
TPD52L2
NECTIN2
PARVA
VAT1
HEG1
SND1
RPL34
SOD1
CMPK1
G3BP2
2023-09-10
PJA2
SCD
RPL14
ELOB
KHDRBS1
BANF1
TUFM
SLC3A2
PDGFRA
GRINA
PSMB3
MIR621
GOLIM4
SF3B6
P4HA1
RAB2A
ITGA2
CSGALNACT2
ATP5F1C
RSU1
SNX9
PFDN5
AHCYL1
PLXNB2
EIF2S3
SELENOM
SPIN1
SARAF
SAE1
UBE2D3
SFPQ
KIRREL1
MARCKSL1
FAM114A1
CDC37
TALDO1
ECHS1
SNRPD2
PPP1CA
GNAI2
UBA1
YWHAH
TMEM43
MT-ND5
HMGN4
ARL6IP5
SNRPB
PSMD8
EZR
ZFP36L1
C1QBP
RALB
UQCRH
PDLIM5
MT1E
NRAS
CLTB
MARVELD1
CREB3
MRPL3
STOML2
EIF4EBP1
DNAJC3
UBL3
MT-ND6
SLC39A14
PSMB6
C4orf3
AFAP1
HNRNPM
CTTN
C19orf53
TM9SF2
SNAI2
TMEM50A
CENPB
SIRPA
BMPR2
AZIN1
SLC39A6
BNIP3L
STARD7
CREB3L2
LPAR1
FAM32A
EIF3D
STIP1
CDC42EP1
STAU1
ZMPSTE24
DNAJB9
SMARCA1
DDX5
EMC7
MLEC
SLIT2
FAM168B
DHX9
IQGAP1
DUSP14
SDCBP
H3F3A
AKR1B1
FLOT1
IL13RA1
ELOVL1
SHISA5
UBE2L3
TMEM47
UBE2J1
PPARD
LAMA4
TPBG
LITAF
GOLT1B
CREB3L1
STAT1
HINT1
MAP4
IFI6
TCP1
HADHA
RAB14
ATP2B1
TRPC4AP
SGCB
LOXL1
ECE1
EXT2
ATP1A1
PRDX3
AKIRIN1
MMADHC
CLSTN1
EIF4A2
TKT
NAB2
ZFAND3
TAF7
C5orf15
SNX17
NDST1
KHSRP
NAA50
SEC24D
MDH2
DDR2
CRK
HNRNPH2
FAT1
VDAC2
SRSF3
NUDC
TMEM109
CD9
AKAP12
ERRFI1
AL450405.1
CNIH1
AP1S1
SNRPC
SUMO3
GTF3C6
HSPH1
FAM3C
FST
KPNA2
COPS6
AMOTL2
CCDC80
PALLD
SLC7A1
C6orf106
IMPAD1
LRRC75A-AS1
TCEAL4
MSMO1
COX4I1
ITPRID2
XRN2
AP2B1
TRMT112
EIF3L
ERLEC1
ADH5
PPP4C
TUBA1C
KANK2
PNRC2
EIF5
DPYSL3
PHLDA3
FH
JUNB
CHMP1A
PDAP1
MBNL1
CMTM6
OLFM2
NUS1
ATP5PB
HK1
PSME1
FBL
DPM1
TMEM248
RPL9
PPIF
KPNB1
RANGAP1
TMEM167A
ODC1
SH3GL1
RTCB
AC024293.1
ASPH
G6PD
SERPINF1
AHSA1
YPEL5
H2AFX
CALM1
CDH11
PRRX1
SEC13
U2AF2
PLOD2
ITGB5
DNAJB4
MOB1A
SF3B4
UBE2S
KARS
SAR1A
RAB31
NBL1
COX5B
FAM120A
PAMR1
PCNA
QARS
AMD1
YME1L1
EHD1
RAB6A
UFM1
NDUFB10
CHIC2
ATXN10
ISLR
NCSTN
MAP4K4
MRAS
GFPT1
TNPO1
GORASP2
SNX12
GSPT1
SDC2
EIF3J
PSME3
GTF2F1
SLC16A2
TNFRSF10D
NFE2L1
RHEBP2
ATP6V1E1
PVR
TFDP1
RARS
ARPC5
ZNF622
DAB2
DCTD
MDFIC
COPZ1
AL355032.1
MLLT1
CERCAM
EFR3A
PLOD3
BCAP31
STT3A
MAT2A
ATN1
PSMC4
RPL37
WARS
PYGB
TOP1
NDUFA8
SMS
DENR
CEMIP2
ARL1
NRBP1
SKI
PLAUR
BIRC2
HMGA2
SYPL1
RPL24P4
RBM42
TMEM230
TPRG1L
ASNA1
SYNCRIP
GSN
SNX6
WDFY1
NDUFB11
DGCR6L
EIF1AX
ATP5F1A
RDH10
PXDC1
DPP4
HLA-B
SZRD1
TARS
POSTN
IARS
ZMAT2
CTNNB1
SEL1L
PFN2
CTNND1
FLII
TFG
CIAO2B
TMEM214
C11orf24
EPRS
BTBD1
MRPS34
TMBIM1
MAF1
COLEC12
ARF5
CD59
SMPD1
AARS
MFSD14B
PSMD1
SEC22B
ATP13A3
PGRMC2
DYNLRB1
LMNB2
UBXN4
EMD
MAP1B
IKBIP
MICAL2
TNFAIP1
ITM2B
PAK2
HSPG2
MAP1LC3B
ERP29
EFHD2
USP22
CCNG1
SH2B3
PRPF19
DYNC1I2
PPP2R1A
MIR4482
HSPA9
AURKAIP1
ARL8B
MTDH
TNFRSF10B
UHMK1
FHL2
UTP3
EI24
COX5A
ERGIC3
STAT3
KCTD20
GALNT2
EIF3G
ESYT1
MRPL51
FAM98A
RASA3
PHC2
ARHGAP23
CUEDC2
MAP7D1
SRSF2
JUN
TRIP6
METRNL
COX7C
NRP1
CYC1
DDX1
COPRS
CYCS
RRAS2
EIF3K
DNAJC8
NTN4
GBE1
EIF6
REEP5
YIF1A
IGF2BP2
ARF3
CAVIN3
YIPF3
IRAK1
TGFB1I1
NR3C1
LAPTM4B
ACBD3
WDR45B
PCYOX1
UBE2Z
RBFOX2
ADIPOR1
PPP2CB
TNFRSF21
DCUN1D5
MYO10
FBXW5
YTHDF3
ARMCX3
DDX3X
ICMT
ECM1
NFIX
CHP1
HSD17B10
PWP1
CBX3
HMGN1
EREG
GRB2
COLGALT1
RGS4
NCLN
AC016596.1
ARMCX2
TCEA1
ACTR1A
EIF3H
MANBAL
IMPDH2
MTA2
MVP
LEPROT
KCTD12
CAPN1
SLC35B2
MRPL15
SMIM15
PSMC2
WDR82
UBQLN1
MFN2
PNMA1
PPP1R14B
SHMT2
SEC62
TMEM87B
CEBPB
FXYD5
SIGMAR1
UBA2
NDUFA1
ZDHHC5
PIP5K1A
CHMP2A
SELENON
SUMF2
PRRC2A
NOLC1
PPM1G
PAPSS1
ELK3
AP3S1
WWTR1
GLIPR2
CBFB
P3H1
VAMP7
GOLGA7
RASSF8
UBE2M
PRPF8
OSMR
BAG6
WSB2
TUBB2A
HADHB
METAP2
IARS2
PRPF6
MT-ND4L
DLST
ARPP19
SMURF2
FARSA
PYURF
RHEB
KIF1C
PBXIP1
CKS2
DAPK3
CCDC124
KPNA3
PRSS23
ATP8B2
REEP3
PRMT1
PPP1R18
CBX1
PITPNA
CHMP5
SH3GLB1
RNF145
PFKP
RSL24D1
CASP3
RPL38
SNU13
SLC25A1
SCYL1
TFRC
XPOT
HNRNPD
SAP18
POLR2E
2023-09-09
COPS7A
TNKS1BP1
SNRPB2
MRPL37
DHCR24
GDI1
DAZAP2
SSNA1
C1GALT1C1
ARPC3
PRELID1
CD276
KCTD9
SLC10A3
MYO1B
WASF2
ARFGAP3
GMFB
TRAPPC1
CHST3
RPS23
HEXB
UBE3C
SBDSP1
AKIRIN2
MBOAT7
GLB1
EIF2S1
GPAA1
CANT1
HNRNPUL1
TNS1
LTBP3
SRP54
RHOC
SRP72
ETS1
STAT6
TOMM22
DAG1
DCTN2
VOPP1
MRPS10
TSPYL1
VAMP5
SRF
KPNA4
TRIP12
ABCC1
XPO6
SERTAD1
GADD45A
MRPS35
LRRC8A
STC2
PPP2CA
GOT2
SELENOT
KIAA1191
NAP1L1
HIBADH
EIF4EBP2
DRG1
LGALS3BP
LMF2
HLA-C
PXN
STX12
AAMP
UBE2D2
ATP6V1D
SMAD3
TMEM9B
TOMM7
SLC44A2
DNAJB1
LIMS1
CLPTM1
MIR22HG
PSMD4
HNRNPU
NDUFS4
CSE1L
APRT
LAMTOR1
MRPL18
TIMM17A
API5
DNAJC5
ABL1
PHPT1
HNRNPR
GOLGA5
ANTXR2
RTL8A
NOL7
TFE3
STC1
NPC2
ZMYND11
SQLE
LYPLA2
ACSL3
ANXA11
ANKH
ENAH
PYCR1
NDFIP1
ESYT2
HDAC1
WLS
PSMD3
GIPC1
UQCR10
EIF3B
TOMM34
DDB1
RNF10
RING1
ANXA7
UBE2H
NAA20
SERINC2
HAX1
FHL3
ATP5MD
SF1
RTN3
PIP5K1C
GINM1
ADAR
PUM3
DCAF7
FSTL3
RAB11B
ALKBH5
SELENOS
ZFR
H2AFZ
ASAP1
GATA2
SUMO2
POLR2B
SCAMP3
RNH1
NOTCH2
SSR1
NOMO1
NIPA2
NDUFAB1
UQCRFS1
CUL1
FNDC3B
DENND5A
RHOG
ZC3H15
INPPL1
CCDC47
CLINT1
CXCL8
OPTN
PPP1CB
TOR1A
ARHGAP1
RAB1B
MYC
GADD45GIP1
TXLNA
UBAP2L
PHF5A
CAPG
ACADVL
LARP1
KLF6
MRPL14
NPM1P27
TERF2IP
PDZD11
HNRNPH1
DBI
RFTN1
TXN2
FIS1
MGAT4B
PRELID3B
TBX2
USP14
GADD45B
RCN1
PANX1
NDUFA6
PKN1
GNL3
MAGT1
DHX15
CHMP1B
NCS1
NDUFA4
ESD
ITGA3
HNRNPDL
TMEM59
TEX261
ZC3H7B
PLEKHB2
SLBP
SNHG8
CTSA
GALNT10
ABRACL
MRPL17
TAPBP
ADD1
AGRN
COPS2
PABPC4
SF3B1
G3BP1
TUBA1B
TRIO
NACC1
F2RL2
PDCD6IP
RALA
RPSAP47
RAB18
RIC8A
TMEM127
UQCRC2
ASNSD1
PPP1CC
TES
RAD23A
TSR3
IGFBP2
SNHG5
AP3D1
PPP1R15A
AES
DNAJA2
CDC27
USP5
ERH
RPS6KA4
UBE2R2
FUBP3
PCBP1
ACO1
PTDSS1
COX7A2
TOMM70
MYO9B
PITPNB
POLDIP3
AC239859.6
EPS8
PLXNA1
DDX17
NELFB
GUK1
ZNF146
MRFAP1L1
NR1H2
PAFAH1B1
EGFR
JAM3
MET
SEC16A
FDFT1
R3HDM4
SQSTM1
ZFP91
KIAA2013
FRMD8
TMEM184B
CD2BP2
RAB11A
SGK1
AC010343.1
CAPZA2
NOL6
EWSR1
ATP2C1
AMOTL1
PBDC1
AFF4
NRBF2
UBAP1
ZDHHC7
SGTA
NUTF2
CD46
GTF3A
RPF1
RNF181
GLTP
RANBP2
EIF4EP2
RPS28
HM13
TNIP1
GLG1
NDUFB4
RNF5
TMEM115
TMEM185B
SNRPD3
GPSM1
UPF1
SEC61G
CAB39
AK3
CSNK1A1
PLPPR2
EPHX1
MAPK1
ALDH9A1
FASN
C11orf68
SF3B2
LTBR
ANKRD52
MAN1A1
PSMB2
ARHGEF40
HIGD1A
AKR7A2
SRSF6
PUF60
DYNC1LI2
DVL3
SNRNP200
ITPRIP
GDE1
KLF10
NSUN2
CYBA
GCN1
ATIC
TINAGL1
OTUD5
PRDX2
TNKS2
DLC1
ESM1
PTGES
CDK6
MTCH2
CDC42BPB
CS
ADSS
VPS26A
GRSF1
POLR2A
PPP3CA
EPHA2
ABCF1
ISG15
UBE2K
MXRA7
ADD3
SRRT
YTHDF2
DKC1
USP7
SON
SPRYD3
NRDC
SLFN5
ST3GAL1
SH3RF1
CIAO1
NDUFS6
