# Supplementary material for: Single-cell transcriptomes reveal a molecular link between diabetic kidney and retinal lesions
Source: Commun Biol. 2023 Sep 5;6:912. doi: 10.1038/s42003-023-05300-4 (PMC10480496; doi:10.1038/s42003-023-05300-4)
Supplement: Supplementary file 8 — Supplementary Data 5 [file 42003_2023_5300_MOESM8_ESM.xlsx]

## Sheet: HMC
GeneName	FoldChange	pval	Up/Down	Log2FoldChange
CXCL6	2.842	1.9604e-33	Up	1.5069
CXCL8	4.79543	4.80432e-32	Up	2.26166
IL1B	4.57579	6.88031e-31	Up	2.19402
CXCL1	4.09297	7.81078e-31	Up	2.03315
SOD2	2.29196	3.5843e-28	Up	1.19658
IL6	2.0684	5.28938e-12	Up	1.04851
CXCL3	5.74508	8.89843e-09	Up	2.52233
ICAM1	1.53124	3.75106e-08	Up	0.614701
CXCL5	2.0501	5.55511e-08	Up	1.0357
CCL20	5.97054	9.08552e-08	Up	2.57786
BDKRB2	1.50457	1.54587e-07	Up	0.589352
POU2F2	1.74653	2.9467e-07	Up	0.804492
TNFAIP2	1.79221	6.80078e-07	Up	0.841743
MMP3	1.40296	2.85556e-06	Up	0.488472
CSF3	18.2172	4.57707e-06	Up	4.18723
LIF	1.51078	7.2392e-06	Up	0.595292
BIRC3	1.78613	1.46164e-05	Up	0.836837
ZC3H12A	1.88112	3.27546e-05	Up	0.91159
SLC39A8	1.66634	9.89444e-05	Up	0.736682
NFKBIZ	1.67922	0.000143774	Up	0.747792
CCL2	1.30649	0.000163398	Up	0.385701
CLDN1	1.53673	0.000172148	Up	0.619867
TNFAIP3	1.58943	0.000258259	Up	0.668512
MAPK8IP3	1.53556	0.000266033	Up	0.618769
ZNF692	2.24858	0.00029597	Up	1.16901
PTX3	1.28584	0.000297402	Up	0.362708
AC020916.1	1.76513	0.00094011	Up	0.819777
AC241952.1	1.66892	0.000960218	Up	0.738913
MEG3	1.4199	0.00116406	Up	0.505791
MALAT1	1.46335	0.00136995	Up	0.549279
IRAK2	1.62542	0.00147915	Up	0.700816
AC024075.2	2.96407	0.00158662	Up	1.56758
VCAM1	2.5217	0.0023238	Up	1.3344
COL27A1	1.37057	0.00240159	Up	0.454777
MPHOSPH8	1.33458	0.00247325	Up	0.416385
AC073111.5	1.98263	0.00315891	Up	0.987418
TNIP1	1.3911	0.00321011	Up	0.476225
DDX39B	1.51766	0.00325092	Up	0.601853
CCNL1	1.30945	0.00330564	Up	0.388963
G0S2	1.62209	0.00342375	Up	0.697852
POLR2J3	5.39677	0.0034713	Up	2.4321
MUC20-OT1	1.79762	0.00347768	Up	0.846088
GCH1	1.97324	0.0034796	Up	0.980564
CARMN	1.59056	0.00391697	Up	0.669538
TAS2R14	4.69919	0.00406062	Up	2.23241
RFX8	1.81847	0.00407969	Up	0.862727
CCDC9B	1.39922	0.00440596	Up	0.484625
CSF1	1.2182	0.00533587	Up	0.284747
N4BP3	1.44314	0.00580508	Up	0.529212
LRFN1	9.21823	0.00603459	Up	3.20449
LENG8	1.38393	0.00622968	Up	0.468768
DNASE1	1.85874	0.0063316	Up	0.894329
FAM193B	1.43164	0.0063486	Up	0.517664
NFKB2	1.321	0.0064168	Up	0.401631
NFKBIA	1.25567	0.00642714	Up	0.32846
CLK4	1.49324	0.0066867	Up	0.578448
ZNRF1	1.36763	0.0069994	Up	0.451675
ELMO3	18.2964	0.00700493	Up	4.19348
TCIM	1.25314	0.00705819	Up	0.325543
AL022328.2	16.6635	0.00744076	Up	4.05862
AGAP6	1.85686	0.0079682	Up	0.892867
CFLAR	1.24614	0.00835325	Up	0.317462
CEACAM19	1.86306	0.00875621	Up	0.897673
EIF5B	1.27931	0.00877172	Up	0.355368
UPF3B	1.51132	0.00904413	Up	0.595807
GUSBP3	15.6964	0.00912779	Up	3.97236
S100A13	2.56027	0.00939319	Up	1.3563
IER3	1.47318	0.00952368	Up	0.558936
LUC7L3	1.25214	0.00986986	Up	0.324396
SLC25A37	1.28888	0.0099579	Up	0.366116
GABPB1-AS1	1.4888	0.0100885	Up	0.574153
TGFBR3L	3.60391	0.0101081	Up	1.84956
MDM4	1.44038	0.0101714	Up	0.526452
SRRM1	1.2194	0.0104171	Up	0.286168
GIGYF1	1.44529	0.0104546	Up	0.531355
ELOVL7	2.05721	0.0108319	Up	1.04069
SYT12	1.56762	0.0110646	Up	0.648575
LINC00562	23.1042	0.0114147	Up	4.53008
AC092747.4	1.49198	0.0115051	Up	0.577228
CXCL2	3.17156	0.0117182	Up	1.66519
AF127577.4	1.53274	0.0118298	Up	0.616114
CACNA1G	1.56253	0.0118515	Up	0.643882
FP565260.6	1.79337	0.0119788	Up	0.842672
AP000941.1	14.7068	0.0120548	Up	3.87841
COL7A1	1.22755	0.0127902	Up	0.295783
BTBD19	1.41667	0.013264	Up	0.502501
MRPS6	1.35421	0.0132792	Up	0.437452
PRKRIP1	1.40806	0.0137877	Up	0.49371
RBM25	1.1985	0.0145757	Up	0.261229
TRIM56	1.24093	0.0147781	Up	0.311425
PF4	13.8313	0.0150656	Up	3.78986
MMP1	1.23414	0.0155104	Up	0.30351
DBIL5P	13.8965	0.0157694	Up	3.79665
CCDC14	1.31099	0.0158971	Up	0.390657
NRIP2	3.23301	0.0159326	Up	1.69288
AC022467.1	9.38162	0.0159531	Up	3.22984
ANKMY1	1.48791	0.0161069	Up	0.573283
SRSF5	1.22016	0.016226	Up	0.287069
ATG16L2	1.79123	0.0162269	Up	0.84095
NFKB1	1.19175	0.016317	Up	0.253081
CSF2	13.7692	0.0163345	Up	3.78337
MMP23A	13.7753	0.0163569	Up	3.78402
GOLGA8B	1.94454	0.0168015	Up	0.95943
GOLGA3	1.20903	0.0172057	Up	0.273853
NEAT1	1.35026	0.0173374	Up	0.43324
MEIS1	1.19625	0.0175383	Up	0.258516
AP002336.2	19.8515	0.0179891	Up	4.31117
TLCD2	1.43608	0.0180066	Up	0.522137
LINC02062	25.4952	0.0181054	Up	4.67215
ARGLU1	1.22027	0.0190287	Up	0.287204
RIPOR3	1.57205	0.0193415	Up	0.652649
RN7SL2	5.52389	0.0193969	Up	2.46569
NASP	1.22236	0.0194049	Up	0.289675
AC006111.2	17.9877	0.0199484	Up	4.16894
TLCD1	2.01284	0.0199926	Up	1.00923
CXCL10	19.8234	0.0202408	Up	4.30913
LINC00963	1.27554	0.0203742	Up	0.351109
STX11	2.45524	0.0206548	Up	1.29587
LRRC56	2.58827	0.0208376	Up	1.37199
STAT5A	1.37034	0.02089	Up	0.454539
CCDC36	2.6025	0.0210548	Up	1.3799
AMPD3	1.25896	0.0210765	Up	0.332235
TNFAIP8	1.24664	0.0215123	Up	0.318041
LRP5L	2.30049	0.0223017	Up	1.20194
CCDC66	1.43574	0.0231861	Up	0.521795
TSC1	1.22093	0.0234507	Up	0.287978
IL10RB	3.23329	0.023617	Up	1.693
ESCO1	1.33378	0.0236349	Up	0.41552
MOB3C	1.30587	0.0236557	Up	0.385013
DNAH17	3.14939	0.0237317	Up	1.65507
R3HDM2	1.29276	0.0250469	Up	0.370454
EFCAB13	3.17046	0.0252592	Up	1.66469
IL32	1.60187	0.0254034	Up	0.679756
ACIN1	1.22731	0.0255839	Up	0.295498
HECA	1.22201	0.0259124	Up	0.289251
FKBPL	1.59914	0.0263448	Up	0.677295
MZF1	1.53059	0.0266097	Up	0.614093
AL358472.2	11.937	0.0266443	Up	3.57736
KTN1	1.31892	0.0271239	Up	0.399355
DYRK4	1.3617	0.0273663	Up	0.445411
TAF8	1.28745	0.0282182	Up	0.364512
ZNF629	1.1979	0.0286729	Up	0.260508
MSC	1.46049	0.0289171	Up	0.546448
ASMTL-AS1	6.29732	0.0292256	Up	2.65474
LCAT	1.5883	0.0293439	Up	0.66748
NKX3-1	1.41128	0.0295206	Up	0.497009
AC246787.1	2.82699	0.0299341	Up	1.49927
AC079949.2	3.565	0.0301168	Up	1.8339
AC090197.1	2.1717	0.0302334	Up	1.11882
NARF-IT1	16.2331	0.0305482	Up	4.02087
RBM22P2	16.1738	0.03082	Up	4.01558
RSRC2	1.18895	0.0308577	Up	0.249687
MT2A	1.37223	0.0312323	Up	0.456518
NEB	3.82117	0.0312727	Up	1.93402
ITPKB	1.32374	0.0319794	Up	0.404619
AL021368.2	1.89552	0.0321204	Up	0.92259
GSDMB	1.98185	0.0323773	Up	0.986846
WTAP	1.25899	0.032415	Up	0.332265
HERC2P9	1.62634	0.0328429	Up	0.701627
CALHM1	16.2212	0.0330014	Up	4.01981
RPS27AP16	1.30221	0.0330693	Up	0.380959
WAC-AS1	1.27598	0.0332914	Up	0.351607
CCDC57	1.38968	0.0335473	Up	0.474757
LZTR1	1.56091	0.0336149	Up	0.642388
AC093827.4	2.97362	0.0341112	Up	1.57222
C18orf65	3.69871	0.0343944	Up	1.88702
BRD2	1.17966	0.0344145	Up	0.238373
ZNF418	2.68878	0.0347492	Up	1.42695
MIR1244-2	1.97566	0.035032	Up	0.982335
DRAM1	1.14795	0.0357229	Up	0.199058
PARP6	1.30871	0.0357856	Up	0.388147
AC073869.1	1.39498	0.0357998	Up	0.480249
NR2F1	1.25007	0.0359173	Up	0.322008
AHSA2P	1.41337	0.0359977	Up	0.499136
AL512770.1	11.0412	0.0361825	Up	3.46482
C1orf159	1.3954	0.0363485	Up	0.480674
AC069528.2	16.1549	0.0367941	Up	4.0139
NUTM2D	2.23746	0.0368121	Up	1.16186
AL357055.3	5.61452	0.0370068	Up	2.48916
RUFY3	1.22914	0.037293	Up	0.297644
AKR1E2	1.79047	0.0375563	Up	0.840339
FAXDC2	1.41702	0.0384952	Up	0.502864
ZNF70	1.29537	0.0389928	Up	0.373366
WDR27	1.58416	0.0390835	Up	0.66372
CEP250	1.29029	0.0391324	Up	0.367691
CCL7	1.31873	0.0391619	Up	0.399146
ZNF284	1.86906	0.0392236	Up	0.902313
AC099343.3	2.06226	0.0392422	Up	1.04423
ZNF528-AS1	1.62311	0.0398491	Up	0.698764
INKA1	1.71089	0.0400102	Up	0.774745
KCTD13	1.28805	0.0400113	Up	0.365187
AC083837.2	2.46611	0.040125	Up	1.30223
AC078795.1	3.80394	0.0401461	Up	1.92749
RBM38	1.34308	0.0402744	Up	0.425547
DENND2A	1.42655	0.0403341	Up	0.512527
RRN3P1	1.82921	0.0403981	Up	0.871223
LINC01775	7.47732	0.040709	Up	2.90252
CRCP	1.23366	0.0410988	Up	0.302942
LINC00294	1.33601	0.042414	Up	0.417936
FAM111A	1.2092	0.0425263	Up	0.274055
TRIM47	1.64731	0.0425437	Up	0.720111
CLDN15	1.56691	0.0425527	Up	0.647921
AL137782.1	2.29604	0.0425597	Up	1.19915
THOC5	1.23782	0.0425847	Up	0.307806
AC018638.5	2.06994	0.0428564	Up	1.04959
AL031714.1	2.57262	0.0432868	Up	1.36324
FAM229A	3.67601	0.0433335	Up	1.87814
AC120057.3	3.96354	0.0433342	Up	1.98679
AL035411.1	3.61228	0.0442394	Up	1.85291
AL161911.1	10.9667	0.0443536	Up	3.45506
IQCD	2.80372	0.0447583	Up	1.48734
SUSD3	14.3473	0.0449842	Up	3.84271
ST13P4	1.59687	0.0450079	Up	0.675247
NFKBIE	1.42851	0.0450753	Up	0.514507
Z97633.1	3.78193	0.0451411	Up	1.91912
AC079781.5	10.1045	0.0451577	Up	3.33693
SCUBE3	1.17932	0.0452524	Up	0.237953
BTN3A2	1.20527	0.0452533	Up	0.269355
E2F5	1.41394	0.0453486	Up	0.499718
SEPT7P2	1.32775	0.0455821	Up	0.408978
RBM6	1.21199	0.0457383	Up	0.277379
GABBR1	1.33026	0.0460968	Up	0.411711
AC022150.2	3.82631	0.0461699	Up	1.93595
ZNF862	1.35545	0.0462563	Up	0.438767
OCIAD1-AS1	14.4066	0.0464487	Up	3.84866
AC135178.3	14.4066	0.0464487	Up	3.84866
MT-ND6	1.5104	0.0465	Up	0.594934
DNMT3A	1.29567	0.0469563	Up	0.373693
APOL2	1.22338	0.0470633	Up	0.290868
BRD7	1.20162	0.0471385	Up	0.264982
MIRLET7BHG	1.6638	0.0472135	Up	0.734482
TXNDC2	17.8341	0.0482843	Up	4.15657
C22orf46	1.28382	0.0484727	Up	0.360445
AC124798.1	1.57811	0.0489231	Up	0.658197
COL13A1	1.23483	0.0492235	Up	0.304318
MTSS1	1.32473	0.0492534	Up	0.4057
AL513534.1	2.36245	0.0492617	Up	1.24029
AL603750.1	1.84666	0.0493886	Up	0.88492
F8A1	1.44261	0.049443	Up	0.528677
MIR503HG	1.94193	0.0494504	Up	0.957489
TNFSF15	1.61934	0.0495247	Up	0.69541
CRISPLD2	0.798077	0.00186231	Down	0.798077
DUSP1	0.819822	0.00529661	Down	0.819822
THBD	0.743474	0.00537423	Down	0.743474
FP671120.4	0.0350596	0.00556565	Down	0.0350596
EHD4	0.79619	0.00569958	Down	0.79619
SSTR1	0.762136	0.00584953	Down	0.762136
S1PR1	0.771129	0.00646801	Down	0.771129
LBH	0.744423	0.00669496	Down	0.744423
GLB1	0.804245	0.00764894	Down	0.804245
MEDAG	0.765925	0.0081296	Down	0.765925
ROR1	0.72579	0.00931401	Down	0.72579
TRPC4	0.774224	0.0113331	Down	0.774224
SHANK3	0.681914	0.0125572	Down	0.681914
SLC35F3	0.727959	0.0126799	Down	0.727959
SLC7A5	0.815436	0.0127228	Down	0.815436
ALDH3B1	0.814877	0.0128949	Down	0.814877
PCDHB5	0.310494	0.0136189	Down	0.310494
CTGF	0.835406	0.0137668	Down	0.835406
RGS4	0.802767	0.015247	Down	0.802767
PDIK1L	0.674766	0.0162378	Down	0.674766
ITPRIP	0.849046	0.0167077	Down	0.849046
PLEKHG1	0.674956	0.0181008	Down	0.674956
KLF13	0.816141	0.0216618	Down	0.816141
ST20	0.248672	0.0219663	Down	0.248672
FRMD8	0.757496	0.0223017	Down	0.757496
CBLC	0.0503123	0.0226318	Down	0.0503123
RASSF2	0.734001	0.0232392	Down	0.734001
AL390066.1	0.110159	0.0239585	Down	0.110159
CCDC144NL-AS1	0.135759	0.0239755	Down	0.135759
PPP2R2C	0.0820448	0.0246554	Down	0.0820448
FOSB	0.522597	0.0253578	Down	0.522597
ADA2	0.751731	0.0254185	Down	0.751731
PLPP5	0.825992	0.025612	Down	0.825992
FAM167A	0.749607	0.0270629	Down	0.749607
PARP9	0.777736	0.0270854	Down	0.777736
DLX2	0.761018	0.027743	Down	0.761018
ANGPTL2	0.840777	0.0280744	Down	0.840777
KDELR3	0.850297	0.0282256	Down	0.850297
DUSP2	0.772751	0.0291955	Down	0.772751
KRTAP3-1	0.273754	0.0292478	Down	0.273754
MIR621	0.644907	0.0302716	Down	0.644907
CLEC14A	0.28801	0.0306905	Down	0.28801
SYT9	0.0605914	0.0315823	Down	0.0605914
POMK	0.607861	0.0325224	Down	0.607861
LINC00240	0.21407	0.032639	Down	0.21407
RAB11FIP1	0.705515	0.0328585	Down	0.705515
AC092645.1	0.567081	0.0333211	Down	0.567081
TAF9	0.821234	0.033996	Down	0.821234
MALL	0.824884	0.0341468	Down	0.824884
LINC01336	0.322224	0.0345481	Down	0.322224
AC096733.2	0.445775	0.0350838	Down	0.445775
TRIM14	0.805379	0.036429	Down	0.805379
LARS2	0.820075	0.0365051	Down	0.820075
KIAA0319	0.0496612	0.0376495	Down	0.0496612
RAD54B	0.399718	0.0378906	Down	0.399718
GPR61	0.0606006	0.0380045	Down	0.0606006
IGSF10	0.157855	0.0382427	Down	0.157855
CSRNP1	0.846521	0.0396276	Down	0.846521
LGALS3	0.852921	0.0402559	Down	0.852921
SLC4A4	0.737701	0.0404236	Down	0.737701
MYPN	0.818777	0.0405514	Down	0.818777
AC012349.1	0.318337	0.0405915	Down	0.318337
LNX2	0.765233	0.0410933	Down	0.765233
RPSAP15	0.828214	0.0418249	Down	0.828214
ASAH1	0.845659	0.0435795	Down	0.845659
Z69890.1	0.068216	0.0445867	Down	0.068216
KCTD12	0.817714	0.0451922	Down	0.817714
PCSK1	0.408652	0.0453671	Down	0.408652
PGM5P4-AS1	0.247223	0.0458891	Down	0.247223
ANKRD40	0.799666	0.04625	Down	0.799666
LZTS1	0.742479	0.046347	Down	0.742479
MYD88	0.819669	0.0475742	Down	0.819669
RELL2	0.607419	0.047736	Down	0.607419
AC023043.4	0.220289	0.0478833	Down	0.220289
KLHL13	0.44385	0.0489367	Down	0.44385

## Sheet: HRPC
GeneName	FoldChange	pval	Up/Down	Log2FoldChange
CSF3	3.15519	5.32977e-11	Up	1.65773
CXCL1	1.60542	3.12062e-08	Up	0.682947
CXCL5	1.91094	8.86399e-08	Up	0.934282
CSF1	1.56296	8.34094e-07	Up	0.644282
TNFAIP2	1.9265	1.00729e-06	Up	0.94598
OLR1	1.94538	1.33909e-06	Up	0.960049
BIRC3	1.80212	5.74241e-06	Up	0.849699
MMP12	3.78538	8.78517e-06	Up	1.92044
NEDD4L	1.61324	9.78285e-06	Up	0.689959
SOD2	1.56929	2.00626e-05	Up	0.650116
BCL2A1	1.74356	6.97717e-05	Up	0.802032
TNFAIP3	1.5562	9.1008e-05	Up	0.638029
TNIP1	1.47472	0.000204078	Up	0.560443
TNFSF15	2.89388	0.00030668	Up	1.53301
PKP2	2.43255	0.000723999	Up	1.28247
SLC39A14	1.28786	0.000780386	Up	0.364975
SLC7A2	2.16709	0.000791634	Up	1.11576
ATP2B1	1.42961	0.00085427	Up	0.515618
G0S2	2.04077	0.000996315	Up	1.02911
TNC	2.00073	0.00107369	Up	1.00053
RNF144B	1.48841	0.0010872	Up	0.57377
CXCL8	1.57986	0.00113819	Up	0.659793
CCL20	1.95455	0.00114423	Up	0.966839
TSLP	2.00785	0.00124487	Up	1.00565
MTHFD2L	1.49273	0.00131481	Up	0.577957
CXCL3	1.56053	0.00137317	Up	0.642035
USP53	1.54984	0.00169756	Up	0.632117
CLEC2D	1.8072	0.00185679	Up	0.853753
PRDM1	2.37925	0.00237157	Up	1.25051
PRKCG	0.114254	0.00276909	Up	-3.12968
DRAM1	1.4818	0.0027893	Up	0.567351
S1PR1	2.16613	0.00292847	Up	1.11512
WTAP	1.30096	0.00316438	Up	0.379579
PPP4R4	2.03735	0.0032693	Up	1.02669
FOXO1	1.46101	0.00353148	Up	0.546963
ID1	0.745754	0.00393658	Up	-0.423228
VASN	0.722342	0.00399411	Up	-0.469247
PTX3	1.5064	0.00403129	Up	0.591109
2021-03-03	1.43187	0.00417044	Up	0.517902
ACOD1	32.4722	0.00437773	Up	5.02114
IL32	2.53442	0.00460909	Up	1.34166
AC109326.1	0.169437	0.00468702	Up	-2.56118
NRP2	1.24651	0.00477473	Up	0.3179
GPX3	1.48675	0.00507036	Up	0.572165
IL6	1.8304	0.00698316	Up	0.872159
CSF2	1.81921	0.00709359	Up	0.86331
STAT5A	1.38672	0.00712004	Up	0.471675
TRAF1	1.85118	0.00713251	Up	0.888449
TCIM	2.58152	0.00722982	Up	1.36822
NFKB2	1.37789	0.00775616	Up	0.462462
TANC1	1.3765	0.0078832	Up	0.461
SLC2A6	1.42361	0.00808353	Up	0.50955
ELOVL7	1.74105	0.00809268	Up	0.799961
TUBB3	0.422259	0.00819721	Up	-1.2438
FLJ22447	2.08149	0.00828956	Up	1.05762
KYNU	1.51958	0.00829428	Up	0.603672
ICAM1	1.37889	0.00846728	Up	0.463506
CFLAR	1.32784	0.00860903	Up	0.409085
IL10RB-DT	3.62323	0.00861677	Up	1.85728
TNFRSF9	1.55198	0.00894999	Up	0.634107
AMIGO2	1.79642	0.00905205	Up	0.845122
AC011979.1	2.63965	0.00906375	Up	1.40035
GPR37L1	1.83775	0.0090801	Up	0.877938
RPL10P9	0.628977	0.00934872	Up	-0.668921
FAM43A	1.54842	0.00941466	Up	0.630797
RAB27B	1.56423	0.00963831	Up	0.645456
LYPD3	2.01767	0.009752	Up	1.01269
MCC	1.37292	0.0106161	Up	0.457251
STEAP1	1.56703	0.011132	Up	0.648035
CXCL6	1.73152	0.0112463	Up	0.792035
CCL1	2.83692	0.0112484	Up	1.50433
TNFAIP6	2.72667	0.0114632	Up	1.44714
MMP3	1.7829	0.0114788	Up	0.834227
SNHG7	0.626416	0.0120686	Up	-0.674807
ELF3	2.03327	0.0120961	Up	1.02381
SERTAD1	0.689946	0.0127508	Up	-0.535445
SNRPFP1	21.6354	0.0138593	Up	4.43532
UBE2Q2P2	0.36698	0.0141322	Up	-1.44623
ATP2B3	0.0707534	0.0144646	Up	-3.82106
SLC11A2	1.22451	0.0149593	Up	0.292202
THAP2	1.66435	0.0154483	Up	0.734963
CLDN1	1.88752	0.0159786	Up	0.916494
FRMD4A	1.54904	0.0171395	Up	0.631372
MEIS1	1.61631	0.017276	Up	0.692705
ERRFI1	0.799056	0.0175708	Up	-0.323632
LRRC8E	0.136554	0.0178268	Up	-2.87246
NCALD	1.77244	0.0178634	Up	0.825734
LINC01358	2.29145	0.0179288	Up	1.19626
AC007673.1	3.23389	0.0181848	Up	1.69327
SENP8	1.91551	0.0191627	Up	0.937729
C15orf48	5.05539	0.0191899	Up	2.33782
AC005954.1	0.0506584	0.0193203	Up	-4.30305
CCL2	1.49827	0.0193677	Up	0.583301
GPD1	0.185269	0.0194861	Up	-2.4323
RFXAP	0.582349	0.0196087	Up	-0.780045
DBH-AS1	0.100214	0.0197825	Up	-3.31884
C1QTNF1	1.59107	0.020178	Up	0.669997
ROR1-AS1	1.5995	0.0214382	Up	0.677621
NUAK2	1.51039	0.0215531	Up	0.594926
AL590399.1	13.0093	0.0224597	Up	3.70148
MIRLET7A1	21.8407	0.0225672	Up	4.44895
SPP1	9.06905	0.0229661	Up	3.18095
MFSD2A	1.32198	0.023328	Up	0.402706
AGAP13P	12.9697	0.0235079	Up	3.69707
BPGM	1.2528	0.0241027	Up	0.325156
ESM1	1.77854	0.0241092	Up	0.830692
CROCCP2	0.641809	0.0244149	Up	-0.639784
SLC25A37	1.27331	0.0246719	Up	0.348583
TNFRSF1B	1.71786	0.0247403	Up	0.780612
CRACR2B	0.485874	0.0252008	Up	-1.04135
ZEB2	1.25122	0.0252037	Up	0.323339
AL109613.1	5.76101	0.0254119	Up	2.52632
POU2F2	1.3648	0.0254591	Up	0.448689
CIAPIN1P	0.054675	0.0255824	Up	-4.19298
ZFP36	0.659441	0.0258022	Up	-0.600685
AC006449.5	4.28896	0.0263836	Up	2.10063
DNAH8	18.1535	0.0269482	Up	4.18217
AC021016.2	0.582879	0.0269708	Up	-0.778733
GCH1	1.83011	0.0270611	Up	0.871927
KRTAP4-12	0.125165	0.0271116	Up	-2.99809
MIR221	0.443316	0.0275301	Up	-1.17359
LYRM7	0.738899	0.0275804	Up	-0.43655
ADAMTS9	1.60955	0.0277195	Up	0.686655
OGFRL1	1.25629	0.0277321	Up	0.329169
AC135983.3	6.93707	0.0280006	Up	2.79433
MIDN	0.703736	0.0282539	Up	-0.506893
CLIP2	1.33967	0.0293596	Up	0.421881
TRIM47	1.64408	0.0295864	Up	0.717276
AC105105.1	2.53407	0.0299441	Up	1.34145
AC012414.5	0.0830388	0.0300979	Up	-3.59007
MSC	1.30944	0.0301786	Up	0.388946
MED9	0.754762	0.0303485	Up	-0.405907
STAT4	1.77832	0.0304884	Up	0.830513
S1PR3	1.31223	0.0305155	Up	0.392016
ACAN	1.79497	0.0305187	Up	0.843963
FHOD3	1.51015	0.0305316	Up	0.594696
FAM238C	0.110806	0.0310602	Up	-3.17389
AC114488.2	1.79126	0.0311907	Up	0.840976
WWC1	1.65503	0.0312238	Up	0.726854
NPAT	0.735267	0.0316767	Up	-0.44366
SERPINA10	2.8938	0.0319086	Up	1.53297
AC022509.2	4.59333	0.0323105	Up	2.19954
CAMTA1-DT	18.0458	0.0323147	Up	4.17359
RDH13	0.623462	0.0323264	Up	-0.681628
MT1G	0.162875	0.0326325	Up	-2.61817
MST1R	0.156131	0.0326388	Up	-2.67917
FZD9	0.516991	0.0327834	Up	-0.951788
NBPF3	1.36209	0.0327885	Up	0.445822
KIAA1217	1.26995	0.033181	Up	0.344772
AC073111.1	0.0561555	0.0332498	Up	-4.15443
AK4	1.38415	0.0336149	Up	0.468996
UGP2	1.30562	0.0341281	Up	0.38473
CYB5R2	1.47999	0.034193	Up	0.565589
RN7SL124P	11.9764	0.0342416	Up	3.58212
AJ003147.2	0.0610729	0.035167	Up	-4.03333
OMP	0.14788	0.0354948	Up	-2.7575
IL7R	1.65526	0.0359794	Up	0.727057
NSMCE2	0.759941	0.0363714	Up	-0.39604
AC099489.1	0.266235	0.0366091	Up	-1.90923
CD82	1.40779	0.0369831	Up	0.493429
AL157935.1	0.285802	0.0370379	Up	-1.80691
LRIG1	1.2611	0.0370606	Up	0.334688
2021-12-01	2.56737	0.0370953	Up	1.36029
FAM110B	1.33577	0.037111	Up	0.417674
BBS1	4.33451	0.0371301	Up	2.11587
INE1	0.620123	0.0372816	Up	-0.689375
FMR1-IT1	0.159817	0.0373196	Up	-2.64551
CCDC183-AS1	2.045	0.0373491	Up	1.0321
BHLHE41	1.3661	0.0375223	Up	0.450065
TNF	2.52172	0.0375813	Up	1.33441
PGLYRP1	16.269	0.0375964	Up	4.02406
BAIAP2	0.700009	0.0379245	Up	-0.514554
AC092999.1	0.266469	0.0383966	Up	-1.90796
RPL23A	1.266	0.0389596	Up	0.340273
AC091180.5	11.9973	0.0395398	Up	3.58464
AC010332.1	0.0886541	0.0399304	Up	-3.49567
SLC6A14	3.19233	0.0399463	Up	1.67461
AC046168.2	5.21429	0.0401554	Up	2.38247
FGF7	1.68029	0.0404383	Up	0.748711
DSE	1.17347	0.0409099	Up	0.230786
PSD2	0.0891356	0.0409656	Up	-3.48785
AC073335.2	0.465074	0.0410619	Up	-1.10447
CD44	1.21548	0.0410753	Up	0.281521
RFFL	1.32793	0.041173	Up	0.409184
GPD2	1.29649	0.0412803	Up	0.374607
AC113935.1	1.36298	0.0413796	Up	0.446761
FER	1.20761	0.0414548	Up	0.272153
ZNF212	0.715178	0.0420997	Up	-0.483626
RHCG	2.85165	0.0421642	Up	1.5118
FAAP100	0.832134	0.0426066	Up	-0.265113
CDK5R1	0.614606	0.0430005	Up	-0.702267
TRPV1	0.545223	0.0434266	Up	-0.875082
AGT	4.74488	0.0437227	Up	2.24637
TAF3	0.706932	0.0439745	Up	-0.500357
PPIAP91	16.369	0.0442369	Up	4.0329
DOT1L	0.830432	0.0446597	Up	-0.268066
TTLL5	0.771695	0.0449018	Up	-0.373897
DNHD1	0.680547	0.0455632	Up	-0.555233
AL513497.1	0.390859	0.0457136	Up	-1.35528
PTGES	1.43632	0.0457297	Up	0.522373
IL1A	3.16828	0.0460758	Up	1.6637
AARD	0.0623512	0.0462402	Up	-4.00344
NEB	0.435693	0.0464119	Up	-1.19862
ST14	0.0494684	0.0464572	Up	-4.33735
AC104118.1	2.07961	0.0467494	Up	1.05631
KCTD1	1.32225	0.047183	Up	0.402992
TMEM53	1.56264	0.0474231	Up	0.643986
UBE2SP2	0.134231	0.0476546	Up	-2.89721
PITHD1	0.681573	0.0479466	Up	-0.553059
LSP1P2	3.81271	0.047996	Up	1.93082
RPL7AP2	0.0970658	0.0480587	Up	-3.36489
AC067930.6	0.0970658	0.0480587	Up	-3.36489
LINC00504	2.48885	0.0481169	Up	1.31548
NNMT	1.47935	0.0481987	Up	0.564968
GIPC2	0.513559	0.0486348	Up	-0.961397
PGM2L1	1.33012	0.0487306	Up	0.411556
ZNF672	0.803783	0.0488316	Up	-0.315122
PRAG1	0.654898	0.0495495	Up	-0.610657
RNU5A-1	0.239449	0.0498642	Up	-2.06221
PRKCG	0.114254	0.00276909	Down	-3.12968
ID1	0.745754	0.00393658	Down	-0.423228
VASN	0.722342	0.00399411	Down	-0.469247
AC109326.1	0.169437	0.00468702	Down	-2.56118
TUBB3	0.422259	0.00819721	Down	-1.2438
RPL10P9	0.628977	0.00934872	Down	-0.668921
SNHG7	0.626416	0.0120686	Down	-0.674807
SERTAD1	0.689946	0.0127508	Down	-0.535445
UBE2Q2P2	0.36698	0.0141322	Down	-1.44623
ATP2B3	0.0707534	0.0144646	Down	-3.82106
ERRFI1	0.799056	0.0175708	Down	-0.323632
LRRC8E	0.136554	0.0178268	Down	-2.87246
AC005954.1	0.0506584	0.0193203	Down	-4.30305
GPD1	0.185269	0.0194861	Down	-2.4323
RFXAP	0.582349	0.0196087	Down	-0.780045
DBH-AS1	0.100214	0.0197825	Down	-3.31884
CROCCP2	0.641809	0.0244149	Down	-0.639784
CRACR2B	0.485874	0.0252008	Down	-1.04135
CIAPIN1P	0.054675	0.0255824	Down	-4.19298
ZFP36	0.659441	0.0258022	Down	-0.600685
AC021016.2	0.582879	0.0269708	Down	-0.778733
KRTAP4-12	0.125165	0.0271116	Down	-2.99809
MIR221	0.443316	0.0275301	Down	-1.17359
LYRM7	0.738899	0.0275804	Down	-0.43655
MIDN	0.703736	0.0282539	Down	-0.506893
AC012414.5	0.0830388	0.0300979	Down	-3.59007
MED9	0.754762	0.0303485	Down	-0.405907
FAM238C	0.110806	0.0310602	Down	-3.17389
NPAT	0.735267	0.0316767	Down	-0.44366
RDH13	0.623462	0.0323264	Down	-0.681628
MT1G	0.162875	0.0326325	Down	-2.61817
MST1R	0.156131	0.0326388	Down	-2.67917
FZD9	0.516991	0.0327834	Down	-0.951788
AC073111.1	0.0561555	0.0332498	Down	-4.15443
AJ003147.2	0.0610729	0.035167	Down	-4.03333
OMP	0.14788	0.0354948	Down	-2.7575
NSMCE2	0.759941	0.0363714	Down	-0.39604
AC099489.1	0.266235	0.0366091	Down	-1.90923
AL157935.1	0.285802	0.0370379	Down	-1.80691
INE1	0.620123	0.0372816	Down	-0.689375
FMR1-IT1	0.159817	0.0373196	Down	-2.64551
BAIAP2	0.700009	0.0379245	Down	-0.514554
AC092999.1	0.266469	0.0383966	Down	-1.90796
AC010332.1	0.0886541	0.0399304	Down	-3.49567
PSD2	0.0891356	0.0409656	Down	-3.48785
AC073335.2	0.465074	0.0410619	Down	-1.10447
ZNF212	0.715178	0.0420997	Down	-0.483626
FAAP100	0.832134	0.0426066	Down	-0.265113
CDK5R1	0.614606	0.0430005	Down	-0.702267
TRPV1	0.545223	0.0434266	Down	-0.875082
TAF3	0.706932	0.0439745	Down	-0.500357
DOT1L	0.830432	0.0446597	Down	-0.268066
TTLL5	0.771695	0.0449018	Down	-0.373897
DNHD1	0.680547	0.0455632	Down	-0.555233
AL513497.1	0.390859	0.0457136	Down	-1.35528
AARD	0.0623512	0.0462402	Down	-4.00344
NEB	0.435693	0.0464119	Down	-1.19862
ST14	0.0494684	0.0464572	Down	-4.33735
UBE2SP2	0.134231	0.0476546	Down	-2.89721
PITHD1	0.681573	0.0479466	Down	-0.553059
RPL7AP2	0.0970658	0.0480587	Down	-3.36489
AC067930.6	0.0970658	0.0480587	Down	-3.36489
GIPC2	0.513559	0.0486348	Down	-0.961397
ZNF672	0.803783	0.0488316	Down	-0.315122
PRAG1	0.654898	0.0495495	Down	-0.610657
RNU5A-1	0.239449	0.0498642	Down	-2.06221
