# Supplementary material for: Single-cell transcriptomes reveal a molecular link between diabetic kidney and retinal lesions
Source: Commun Biol. 2023 Sep 5;6:912. doi: 10.1038/s42003-023-05300-4 (PMC10480496; doi:10.1038/s42003-023-05300-4)
Supplement: Supplementary file 9 — Supplementary Data 6 [file 42003_2023_5300_MOESM9_ESM.xlsx]

## Sheet: Illustration
Illustration of supplementary data 6
Figure 3c	GSEA reults of MC and RPC
Figure 4d	raw data of qPCR
Figure 4d	raw data of ELISA
Figure 4e	KEGG pathways of HMC and HRPC
Figure 4f	Chemokine score, MC
Figure 4f	Chemokine score, RPC
Figure 6	Chemokine score, patients

## Sheet: GESA results of MC and RPC
ID	Description	group	setSize	enrichmentScore	NES	pvalue	p.adjust	qvalues	rank	leading_edge	core_enrichment
mmu04610	Complement and coagulation cascades	MC	44	0.563115	1.89996	0.001	0.0114963	0.00819405	2431	tags=55%, list=17%, signal=46%	12259/12260/12262/12263/12266/110135/16409/16411/16414/17174/19124/12268/14065/14962/18791/17221/14062/317677/17175/14069/12509/50908/667277/18787
mmu04060	Cytokine-cytokine receptor interaction	MC	142	0.461133	1.70758	0.000999001	0.0114963	0.00819405	3632	tags=49%, list=25%, signal=37%	252837/269275/110075/12162/56221/20302/12768/12772/12983/12986/13051/57266/12765/12767/16153/50905/16173/215257/16178/16181/246779/326623/16176/12167/12978/18413/20310/20308/16154/21933/230979/12161/20315/50931/21949/18049/16190/14600/14102/16172/56708/245527/21934/22163/13857/16168/20305/16994/12159/16195/20312/12168/12977/18414/16194/18383/12156/16180/15945/11479/21803/21940/100042555/12166/168…
mmu04512	ECM-receptor interaction	MC	63	0.482511	1.69341	0.000999001	0.0114963	0.00819405	4083	tags=56%, list=28%, signal=40%	12842/54368/16772/12505/14268/21825/16416/21827/21826/16773/12491/20750/16403/15530/665033/12835/12834/14724/16399/16410/21923/16777/16402/16774/11603/16776/213119/81877/16400/104099/16423/16419/241226/12828/12830
mmu04640	Hematopoietic cell lineage	MC	61	0.470945	1.64733	0.000999001	0.0114963	0.00819405	4345	tags=56%, list=30%, signal=39%	16790/12489/12986/54368/16178/16409/16176/12505/12978/12479/12493/16590/16416/14961/12494/12491/16403/17380/16190/14724/16399/13857/12509/12977/16194/16402/14969/100042555/12982/12946/16400/14256/17311/16177
mmu04151	PI3K-Akt signaling pathway	MC	262	0.387879	1.48427	0.000999001	0.0114963	0.00819405	5941	tags=58%, list=41%, signal=35%	12448/12842/208677/78284/12986/13636/67112/16772/17295/263803/72930/12978/18413/20963/16000/14268/16590/21825/24088/16416/14257/21827/16542/21826/16773/30955/104709/14702/14173/14205/18212/11600/14180/18595/20750/16403/18049/16190/665033/14600/14062/12835/12834/13640/14706/16399/14745/14924/320207/74343/13857/16410/21923/13639/16777/11602/16001/14708/17869/105787/13836/78134/12977/18414/12371/201…
mmu04150	mTOR signaling pathway	MC	136	0.386587	1.42628	0.000999001	0.0114963	0.00819405	6502	tags=61%, list=45%, signal=34%	64899/22420/18751/16000/14368/93735/14371/16973/18752/67071/22419/14366/13542/16001/20112/66237/105787/97998/14362/22241/319481/14245/268933/56716/320311/56717/22084/110651/18710/57265/22411/56430/18709/329679/16337/72149/74370/75705/11652/14370/230784/216805/29869/11966/19211/20663/216742/64898/20869/27401/20662/78757/14367/17168/26395/64930/21937/108664/23797/20393/109880/26417/75425/54170/1870…
mmu04152	AMPK signaling pathway	MC	109	0.383302	1.3949	0.003996	0.0265833	0.0189474	5399	tags=52%, list=37%, signal=33%	12428/208677/78284/72930/16000/329065/12491/100705/12894/18639/74343/16001/105787/18640/19016/22241/20249/73699/78070/170768/56717/22084/26931/20787/384783/56484/12443/18710/18709/16337/72149/74370/11652/19079/26409/20869/231991/51792/93759/208647/64930/207565/13631/23797/14104/68465/52432/26427/16890/18708/13629/56690/72674/18607/14936/11651/19053
mmu04140	Autophagy	MC	134	0.355722	1.3102	0.00699301	0.0405594	0.0289089	6845	tags=63%, list=47%, signal=34%	13666/218460/69635/18761/13143/217695/16001/105787/97998/22241/12633/57436/56716/75669/73683/56717/13030/22084/13033/74244/384783/51897/18710/225326/18709/237782/66922/74370/11652/52639/66615/77040/12043/29869/19211/68728/13039/26409/20869/76559/26395/64930/207565/74781/23797/26419/228361/100502698/16438/12176/16784/26417/27103/54170/18708/22034/19349/75909/18607/11651/19053/15251/56208/18749/743…
mmu04020	Calcium signaling pathway	MC	160	0.350799	1.30812	0.00799201	0.0447272	0.0318795	5514	tags=49%, list=38%, signal=31%	11550/11937/12290/12767/67112/15559/17295/19882/18440/18574/18802/19204/19229/20191/20698/18751/14814/18430/14257/228550/18126/11540/16542/12494/18439/14173/14205/18212/14180/18595/58861/16440/18049/269717/14062/94045/11513/12291/15558/18752/53313/22341/12323/14254/19216/104111/105675/110094/215999/13866/65973/13649/18803/11548/104110/252972/22339/18438/233011/19058/12671/320404/16438/18799/11687…
mmu04062	Chemokine signaling pathway	MC	143	0.328198	1.21599	0.03996	0.143228	0.102086	6019	tags=52%, list=41%, signal=31%	56221/20302/12768/12772/13051/57266/12765/12767/94176/14191/15162/17969/19229/19354/18751/20310/20308/20315/30955/104709/14702/19303/11513/14706/320207/271849/20779/109689/20305/14708/20312/20848/15945/18033/20851/19697/104111/22325/56484/18710/18709/18803/11512/14773/104110/110355/11652/277360/19878/12927/20663/14701/20416/20662/26395/23797/12928/109880/19353/26417/18797/18708/14696/14083/16453/…
mmu03320	PPAR signaling pathway	MC	54	0.349484	1.20847	0.128871	0.287482	0.204904	4400	tags=43%, list=30%, signal=30%	66968/109264/329065/57435/12491/12894/15360/17436/104086/11770/19016/18830/20181/20249/78070/80911/26569/22259/19015/50790/22190/26457/11430
mmu00410	beta-Alanine metabolism	MC	24	0.241039	0.752836	0.842424	0.963202	0.686526	6030	tags=42%, list=42%, signal=24%	99586/80911/11671/11430/56752/104776/110695/56690/11669/237940
mmu00020	Citrate cycle (TCA cycle)	MC	28	0.23946	0.762959	0.855422	0.968154	0.690055	7665	tags=46%, list=53%, signal=22%	12974/11428/18293/11429/104112/15926/66925/78920/74551/20917/67834/66945/18597
mmu04270	Vascular smooth muscle contraction	MC	100	0.297702	1.07659	0.295704	0.493873	0.35201	5485	tags=45%, list=38%, signal=28%	11550/13616/18782/18784/18751/16531/11540/18160/16440/11513/18752/18761/77579/18755/230103/17886/213498/19222/14674/104111/54409/16801/69632/18754/14673/11512/11548/104110/19878/26395/109880/16438/53357/26417/18797/12315/16439/13617/68458/11607/238564/18783/18750/56089/18749
mmu04022	cGMP-PKG signaling pathway	MC	135	0.258731	0.953941	0.631369	0.799233	0.569656	5173	tags=39%, list=36%, signal=26%	11550/11937/208677/78284/18019/333329/16531/30955/104709/18160/16440/11513/11553/17259/207728/320207/230103/18018/11928/17261/53313/11933/14674/104111/384783/105675/18021/16523/18754/14673/11512/16337/11548/104110/11652/19878/231991/208647/26395/19058/23797/16438/26427/14886/26417/19057/18797/12315/16439/13617/11938/11607/238564
mmu04066	HIF-1 signaling pathway	MC	98	0.328174	1.18602	0.0869131	0.232986	0.166061	6577	tags=56%, list=45%, signal=31%	13058/212032/16833/18751/16000/18126/228026/11600/13808/15277/18752/21857/11602/16001/17347/20848/16194/18787/12323/14254/18033/170768/56717/19697/21898/18710/13866/21687/11863/13649/18709/18803/11601/16337/11652/328572/12043/22339/26395/23797/26417/18708/15275/18750/11651/15251/15979/20104/108058/11674/17346/234779/18641/58988/112405
mmu04610	Complement and coagulation cascades	RPC	28	0.368712	1.13012	0.266533	0.818182	0.730007	1869	tags=29%, list=15%, signal=24%	667277/14067/16621/17175/18792/18787/50909/12258
mmu04060	Cytokine-cytokine receptor interaction	RPC	94	0.298358	1.04311	0.357642	0.894106	0.797749	4140	tags=38%, list=33%, signal=26%	20302/12804/57266/245527/13857/23886/57890/213208/83430/21950/16188/16190/16172/16183/18049/15980/21809/27279/16323/12161/53603/57914/11479/16164/16177/18414/21937/16180/12166/21803/15979/17000/12778/20301/21940/13019
mmu04512	ECM-receptor interaction	RPC	59	0.434821	1.45671	0.003996	0.0586811	0.052357	2255	tags=41%, list=18%, signal=33%	12505/12842/12833/12834/12841/12845/13406/16416/16772/64176/75209/64051/21825/20969/104099/192897/20971/16404/241226/16400/19699/16419/114249/16776
mmu04640	Hematopoietic cell lineage	RPC	34	0.336154	1.05849	0.371628	0.894886	0.798445	1770	tags=26%, list=14%, signal=23%	12505/13857/14998/16416/16188/16190/14961/12527/16400
mmu04151	PI3K-Akt signaling pathway	RPC	238	0.339024	1.25302	0.004995	0.0684099	0.0610374	3802	tags=36%, list=31%, signal=26%	12064/12669/12842/12833/12834/12841/12845/26427/13640/13857/14180/14184/14695/14709/14699/16002/16416/16772/14745/17869/72930/54635/50791/16188/21825/18654/16190/75778/104099/11652/14924/16183/192897/18049/13685/14173/11600/17763/225849/14182/14164/14697/18205/16404/241226/64337/16400/19699/74370/21898/23797/16419/20181/18590/74343/56484/22340/16776/56717/18707/18709/16779/18414/11651/74551/58988…
mmu04150	mTOR signaling pathway	RPC	125	0.26364	0.94048	0.663337	1	0.892231	6644	tags=52%, list=53%, signal=24%	64899/109270/230784/268933/14369/11652/14362/13685/74370/22419/23797/13544/57265/252875/216805/56717/13542/18707/18709/67046/320311/66096/11651/58988/15461/20104/26396/75705/66290/21937/227154/19744/16973/83409/110157/109880/16367/26395/108079/18752/54170/72124/72149/216795/12283/67605/14784/277854/66144/11966/319481/68441/68576/26417/72508/64930/11973/20663/66508/14366/52187/19211/110379/20869/7…
mmu04152	AMPK signaling pathway	RPC	96	0.327831	1.14721	0.156843	0.654231	0.583725	5111	tags=45%, list=41%, signal=27%	12428/26427/72930/108099/18640/11652/20528/13685/225849/384783/74370/23797/74343/56484/20787/207565/56717/13629/12894/56690/18707/18709/13631/11651/74551/58988/19053/227154/19744/12913/26932/18641/19326/56421/16367/19016/108079/72149/12283/19082/226849/67605/19052
mmu04140	Autophagy - animal	RPC	129	0.303511	1.08292	0.244755	0.789589	0.704496	6636	tags=56%, list=53%, signal=26%	11652/18753/384783/74244/74370/23797/207565/56717/66795/68728/18707/18709/20130/77040/11651/641340/58988/13033/15461/18749/26396/100504663/75669/19053/78610/19744/67443/13144/100502698/16438/110157/67841/12015/66734/15251/228361/13039/13143/16367/26395/17532/108079/67790/54170/21353/75909/218460/67605/19052/56208/19349/19338/11793/18412/22320/57436/51897/12176/68441/666468/12043/26417/26420/72508…
mmu04020	Calcium signaling pathway	RPC	131	0.35729	1.27457	0.012987	0.1365	0.121789	4069	tags=44%, list=33%, signal=30%	432530/210044/11541/12287/215303/12669/14180/14184/14675/14810/18436/94045/20698/233979/54635/20191/18049/18574/18682/56632/18821/14173/52163/14182/18213/12325/14164/104111/14680/233011/18590/11739/22340/18573/107589/381290/13488/238564/18679/21390/11938/22334/15464/18749/65973/110891/12314/14062/13617/16438/18798/108058/14672/11515/11740/12291/75600/12323
mmu04062	Chemokine signaling pathway	RPC	122	0.268527	0.956123	0.627373	1	0.892231	3808	tags=31%, list=31%, signal=22%	432530/210044/216869/20302/57266/14695/14709/14699/14772/18762/11652/18753/18036/14697/104111/64337/24013/23797/56484/224129/19877/14677/18707/18709/109905/11651/15461/18749/109689/11512/20416/18798/14701/110157/109880/12015/16452/11515
mmu03320	PPAR signaling pathway	RPC	46	0.463695	1.51587	0.004004	0.0586811	0.052357	4652	tags=63%, list=37%, signal=40%	11806/11807/11832/11770/19013/57875/57435/16956/16592/26457/16202/20181/20182/15360/12894/80911/11364/74551/208715/109264/20280/20411/11363/14081/104086/74147/14077/19016/26569
mmu00410	beta-Alanine metabolism	RPC	22	0.503115	1.49032	0.0161453	0.158291	0.141232	4198	tags=68%, list=34%, signal=45%	67689/237940/99586/14415/11409/110695/268860/56690/11669/80911/104776/93747/11754/107239/74147
mmu00020	Citrate cycle (TCA cycle)	RPC	28	0.471413	1.4449	0.0230461	0.196203	0.175059	6067	tags=82%, list=49%, signal=42%	239017/170718/13382/56451/15926/15929/17449/67680/269951/74551/17448/66052/14194/11429/66945/18597/18563/20917/20916/235339/66925/11428/67834
mmu04270	Vascular smooth muscle contraction	RPC	89	0.41078	1.42897	0.001998	0.0393357	0.0350965	3808	tags=47%, list=31%, signal=33%	11468/432530/210044/11541/72413/329502/56089/16531/11475/19222/18753/51801/98932/17880/68458/232807/329251/104111/19091/17904/224129/19877/107589/238564/17931/60596/17540/16533/19046/18749/26396/12314/13617/109624/16438/11512/18798/110157/109880/18754/14672/11515
mmu04022	cGMP-PKG signaling pathway	RPC	118	0.391296	1.39069	0.001998	0.0393357	0.0350965	4068	tags=47%, list=33%, signal=32%	432530/210044/26427/72413/22068/16531/232975/11931/11652/98932/18821/384783/104111/12788/19091/23797/11739/224129/19877/107589/381290/242202/54611/14677/11552/238564/17931/22323/60596/20807/17540/16533/11651/11938/22334/19046/26396/110891/12314/13617/12913/17260/16438/11512/18798/110157/18754/14672/12015/11515/17261/11740/11539/11551/75600
mmu04066	HIF-1 signaling pathway	RPC	89	0.366958	1.27653	0.030969	0.232268	0.207236	4718	tags=47%, list=38%, signal=30%	13808/13807/11652/13685/228026/11600/15980/12325/18787/11676/21898/23797/71745/16832/56717/15277/18707/18709/112406/11651/58988/20104/26396/67673/18655/11674/15979/18641/17000/56421/11601/108058/14433/15251/18597/67923/12323/112405/15368/26395/18752/21857

## Sheet: raw data of qPCR
	HMC-blank, sample1-3			HMC, AGEs, sample1-3			HRPC, blank, sample1-3			HRPC, AGEs, sample1-3
18S	6.37249	6.33054	6.74544	6.28242	7.55436	6.31741	6.84099	7.58574	6.12203	6.48368	6.77647	6.06979
	6.02455	6.28632	6.82719	6.08988	7.63152	6.34113	6.71935	7.60391	6.04221	7.50669	6.70249	5.91506
	6.07563	6.23108	6.90117	6.02017	7.71319	6.5107	6.97811	7.63025	6.29466	6.40549	6.70571	5.91771
	6.15756	6.28265	6.8246	6.13082	7.63302	6.38975	6.84615	7.60663	6.15297	6.79862	6.72822	5.96752
CXCL1	28.0271	28.1801	28.5476	27.4555	28.9396	27.7658	27.3401	27.5267	26.1478	26.4575	25.9543	25.7262
	28.2388	28.5053	28.8639	27.4427	29.1977	27.9716	26.9788	27.4613	26.5718	26.4166	25.9796	25.5395
	27.9462	27.8453	28.6158	28.1748	29.1966	27.5499	27.1288	27.8771	26.4208	26.1224	26.1064	25.99
	28.0707	28.1769	28.6758	27.691	29.1113	27.7625	27.1493	27.6217	26.3801	26.3322	26.0134	25.7519
	21.9131	21.8942	21.8512	21.5602	21.4783	21.3727	20.3031	20.0151	20.2272	19.5336	19.2852	19.7844
			21.8862	-0.325819	-0.407716	-0.513289			20.1818	-0.648449	-0.896808	-0.397597
				1.25338	1.32658	1.4273				1.56748	1.86194	1.31731
CXCL2	27.774	28.247	28.6701	27.8634	29.2223	27.4237	28.5153	28.6718	27.2615	26.9715	27.0806	26.3156
	27.6468	28.8904	28.4515	27.842	29.2646	27.387	28.6243	28.5416	26.803		26.6781	26.4932
	28.056	29.0231	29.9859	27.4338	29.2358	27.9307	29.1561	29.448	27.776	27.6132	27.4701	27.1154
	27.8256	28.7202	29.0358	27.7131	29.2409	27.5805	28.7652	28.8871	27.2802	27.2923	27.0763	26.6414
	21.668	22.4375	22.2112	21.5822	21.6079	21.1907	21.9191	21.2805	21.1272	20.4937	20.348	20.6739
			22.1056	-0.523753	-0.498128	-0.91529			21.4423	-0.948278	-1.09396	-0.768127
				1.43769	1.41238	1.88595				1.92957	2.13459	1.70306
CXCL3	29.2186	28.6261	29.6125	28.5657	29.7615	27.9583	27.8049	28.0569	26.8297	27.323	26.8464	26.3631
	28.6261	28.7829	29.6874	28.0973	29.6295	28.2371	28.0919	28.328	27.0494	27.1225	26.9555	26.6913
	28.4862	29.082	29.014	28.0315	29.6426	28.7864	27.916	28.4037	27.1802	26.9989	26.7527	26.708
	28.7769	28.8303	29.4379	28.2315	29.6779	28.3273	27.9376	28.2629	27.0198	27.1481	26.8515	26.5875
	22.6194	22.5477	22.6133	22.1007	22.0449	21.9375	21.0914	20.6562	20.8668	20.3495	20.1233	20.62
			22.5935	-0.492315	-0.548142	-0.655472			20.8715	-0.521486	-0.747689	-0.251046
				1.4067	1.4622	1.57513				1.43543	1.6791	1.19007
CXCL5	27.2219	27.8205	29.3799	27.0483	28.4207	26.5917	28.66	28.7189	26.9572	26.9718	27.1056	26.1832
	27.8989	27.4765	27.8231	26.8418	28.2212	26.4675	28.4823	28.6816	26.8103	26.884	27.2012	26.3175
	27.383	27.5887	27.7834	27.097	28.343	26.5589	28.5398	29.0154	26.7591	27.1486	27.3204	26.0628
	27.5013	27.6286	28.3288	26.9957	28.3283	26.5393	28.5607	28.8053	26.8422	27.0015	27.2091	26.1878
	21.3437	21.3459	21.5042	20.8649	20.6953	20.1496	21.7146	21.1987	20.6892	20.2028	20.4809	20.2203
			21.3979	-0.533118	-0.702695	-1.24841			21.2008	-0.99815	-0.720148	-0.980674
				1.44705	1.62754	2.37579				1.99744	1.64735	1.97339
CXCL6	26.3823	27.3315	27.4439	26.695	28.1575	26.6866	26.5466	27.0781	25.3325	25.5099	25.6916	24.7528
	26.7066	27.5438	27.9771	26.1138	28.3216	26.7403	26.7228	27.2859	25.434	25.5812	26.2068	25.1172
	26.2912	27.3093	28.0043	26.792	28.1356	26.7484	27.0021	27.271	25.5693	25.726	25.8407	24.9577
	26.46	27.3949	27.8084	26.5336	28.2049	26.7251	26.7572	27.2117	25.4453	25.6057	25.913	24.9425
	20.3024	21.1122	20.9838	20.4028	20.5719	20.3353	19.911	19.605	19.2923	18.8071	19.1848	18.975
			20.7995	-0.39723	-0.228102	-0.464687			19.6028	-0.795931	-0.418181	-0.627978
				1.31698	1.17129	1.38002				1.7362	1.33624	1.5454
CXCL8	26.2797	27.2587	27.8297	26.678	28.1814	27.0125	23.4571	23.9965	22.7129	23.0353	22.7068	22.1555
	26.6342	27.1937	27.8789	26.8848	28.03	26.9334	23.8004	23.1486	22.8598	22.8701	22.9816	22.1065
	26.9524	27.0655	27.9972	26.0522	28.5301	26.9102	23.5667	24.1267	23.7125	23.1228	23.7128	22.337
	26.6221	27.1727	27.9019	26.5383	28.2472	26.952	23.6081	23.7573	23.0951	23.0094	23.1337	22.1996
	20.4646	20.89	21.0773	20.4075	20.6142	20.5623	16.762	16.1506	16.9421	16.2108	16.4055	16.2321
			20.8106	-0.403117	-0.196474	-0.248353			16.6182	-0.407222	-0.212477	-0.38587
				1.32236	1.14589	1.18785				1.32613	1.15868	1.30665

## Sheet: raw data of ELISA
pg/ml	HMC-blank, sample1-4				HMC, AGEs, sample1-4				HRPC, blank, sample1-4				HRPC, AGEs, sample1-4
CXCL1	608.643	394.189	410.989	461.407	661.134	654.221	665.126	670.726	87.242	69.845	47.747	48.726	442.526	655.189	306.263	270.315
CXCL2	312.341	251.438	379.331	393.231	150.234	1055.59	620.903	723.478	28.428	31.057	21.739	53.311	101.371	102.943	156.622	619.173
CXCL3	20.286	22.761	21.467	22.266	57.856	50.555	61.377	29.367	5.329	3.921	4.59	3.351	25.242	30.431	38.227	50.728
CXCL5	53.023	141.098	132.202	138.005	143.283	158.496	152.919	141.459	50.015	50.015	50.088	51.271	80.769	91.955	61.115	86.056
CXCL6	42.848	52.526	32.093	34.062	118.562	134.348	135.155	52.424	16.986	16.831	24.124	18.248	22.393	28.455	72.693	42.331
CXCL8	789.318	820.94	639.13	692.161	1195.02	1229.09	1142.08	1189.56	567.749	724.137	742.307	576.281	1205.8	1159.28	1192.03	1139.36

## Sheet: KEGG pathways of HMC and HRPC
pathway	group	Count	PValue
TNF signaling pathway	HMC	19	14.6517
Cytokine-cytokine receptor interaction	HMC	19	8.49349
NOD-like receptor signaling pathway	HMC	10	7.29843
NF-kappa B signaling pathway	HMC	11	6.62893
Chemokine signaling pathway	HMC	13	5.13253
Toll-like receptor signaling pathway	HMC	7	2.50045
Hematopoietic cell lineage	HMC	5	1.51172
Osteoclast differentiation	HMC	6	1.4799
Jak-STAT signaling pathway	HMC	6	1.31991
Apoptosis	HMC	4	1.28049
TNF signaling pathway	HRPC	15	10.5072
Cytokine-cytokine receptor interaction	HRPC	19	9.24336
NOD-like receptor signaling pathway	HRPC	7	4.22915
NF-kappa B signaling pathway	HRPC	9	4.98716
Chemokine signaling pathway	HRPC	8	2.10324
Toll-like receptor signaling pathway	HRPC
Hematopoietic cell lineage	HRPC	8	4.04528
Osteoclast differentiation	HRPC
Jak-STAT signaling pathway	HRPC	7	2.05403
Apoptosis	HRPC

## Sheet: chemokine score, MC
cell	group	chemokine score
ACCATTTCAACCGTAT-1_1_1	wt	-0.0119053
ACGCACGTCACTGATG-1_1_1	wt	0.0159248
ACGTTCCTCTCTCCGA-1_1_1	wt	0.0344405
AGAACCTAGACTAAGT-1_1_1	wt	-0.00800546
AGACCATTCGACGCTG-1_1_1	wt	-0.0128207
AGTTAGCTCCCTCTAG-1_1_1	wt	0.0339948
ATTCACTGTAGGTCAG-1_1_1	wt	0.0039102
CAGATCATCGAATCCA-1_1_1	wt	0.0567053
CATACCCCAATCCAGT-1_1_1	wt	0.00741699
CATTGCCAGTCACAGG-1_1_1	wt	0.0385077
CCTACGTGTAGCTGAG-1_1_1	wt	0.0520617
CGAGGCTGTTCGGCGT-1_1_1	wt	0.036817
CTCCAACAGCTCGTGC-1_1_1	wt	-0.00101894
CTTAGGAAGCTCCCTT-1_1_1	wt	0.042283
CTTGATTAGCCTCGTG-1_1_1	wt	0.00266801
GAGTCATAGTACCGGA-1_1_1	wt	0.0307035
GCAGCTGAGTGCACAG-1_1_1	wt	0.0769266
GGTTAACGTTGGTGTT-1_1_1	wt	0.110344
GTCACTCAGATCGGTG-1_1_1	wt	0.0407712
GTGCTTCTCATGCCAA-1_1_1	wt	0.0270247
GTGTGGCAGCATCCCG-1_1_1	wt	0.0338826
TAACACGCACTTGTCC-1_1_1	wt	0.042403
TACGCTCAGGCGACAT-1_1_1	wt	0.0334305
TCCTCTTGTGAGGATC-1_1_1	wt	0.0660145
TCTTCCTCAGACCATT-1_1_1	wt	0.0568699
TGCCGAGAGGTTCATC-1_1_1	wt	0.0318185
TGTTCATGTGACAACG-1_1_1	wt	0.03895
TTGCTGCCAGACCGCT-1_1_1	wt	-0.030508
TTTGACTCATGTTCAG-1_1_1	wt	0.03509
AAAGGGCAGATCCGAG-1_2_1	wt	0.022309
AAAGGGCCAGCTTCCT-1_2_1	wt	0.0574743
AAAGGTATCTGGGTCG-1_2_1	wt	0.0552199
AACAAGAAGACCTTTG-1_2_1	wt	0.0564086
AACCTGACAGTAGAAT-1_2_1	wt	0.0126808
AACGAAAAGAGTAACT-1_2_1	wt	0.0814523
AACGTCATCCAGCACG-1_2_1	wt	0.0574987
AACGTCATCCCGTGTT-1_2_1	wt	-0.00728537
AACTTCTTCTTACCGC-1_2_1	wt	0.075151
AAGACAAAGCGTCTCG-1_2_1	wt	-0.0131154
AAGCCATGTAACCCGC-1_2_1	wt	0.087144
AAGCCATTCCGAAATC-1_2_1	wt	0.0640124
AAGCGAGGTTGGATCT-1_2_1	wt	0.0492091
AAGTGAAAGGACAAGA-1_2_1	wt	0.0990768
AAGTGAAGTCCTCCTA-1_2_1	wt	0.0565156
AATCGACAGACGCATG-1_2_1	wt	0.0607564
AATCGTGCAAAGCACG-1_2_1	wt	0.028791
AATGACCTCGTTGCCT-1_2_1	wt	0.0609908
AATGGAAAGATGTTGA-1_2_1	wt	0.0351762
AATGGAACATAGAGGC-1_2_1	wt	0.0712899
ACAAGCTTCTCTCTAA-1_2_1	wt	0.0484968
ACACGCGTCTCTGCCA-1_2_1	wt	0.00452516
ACACTGACAGACCGCT-1_2_1	wt	0.0558692
ACAGAAAAGGACAGCT-1_2_1	wt	0.0931214
ACAGAAAAGGCTAAAT-1_2_1	wt	0.0684017
ACAGAAATCTGAACGT-1_2_1	wt	0.0376749
ACAGCCGCAGTGCGCT-1_2_1	wt	0.0216937
ACAGCCGCATGAAGCG-1_2_1	wt	0.0312342
ACATCCCCACTCTAGA-1_2_1	wt	0.0638686
ACATCGATCATAGGCT-1_2_1	wt	0.0895016
ACCACAATCCACGTAA-1_2_1	wt	0.058676
ACCCAAAGTCCACAGC-1_2_1	wt	0.0144384
ACCCTTGAGATCCAAA-1_2_1	wt	0.0610824
ACCGTTCCAGGGACTA-1_2_1	wt	0.0420314
ACCTGTCAGGTCGACA-1_2_1	wt	0.0516011
ACGATCACAACAGATA-1_2_1	wt	0.0306415
ACGGGTCAGTGGAAAG-1_2_1	wt	0.0376044
ACGGTCGAGTCGCGAA-1_2_1	wt	0.102406
ACGTAGTAGCGAATGC-1_2_1	wt	0.0947356
ACGTAGTAGGCAGTCA-1_2_1	wt	0.0509151
ACGTAGTAGTTCAACC-1_2_1	wt	0.0588914
ACGTCCTGTGGACCTC-1_2_1	wt	0.0282888
ACGTTCCAGTCTGCAT-1_2_1	wt	0.0277715
ACTACGATCACACCGG-1_2_1	wt	0.0321109
ACTATGGTCTTACGTT-1_2_1	wt	0.073788
ACTCTCGCAATCAAGA-1_2_1	wt	0.064149
ACTTCCGTCTGGCTGG-1_2_1	wt	0.0514052
ACTTTCAGTGAGATAT-1_2_1	wt	0.0787608
ACTTTGTTCATTACCT-1_2_1	wt	0.0350969
ACTTTGTTCTGTGTGA-1_2_1	wt	0.104862
AGAACCTCAGCCATTA-1_2_1	wt	0.0117383
AGAAGCGCAACACAAA-1_2_1	wt	0.0441204
AGACACTGTGGAGGTT-1_2_1	wt	0.000578312
AGACCATTCTGCACCT-1_2_1	wt	0.0706901
AGAGAGCCATATCGGT-1_2_1	wt	0.0720369
AGAGCCCTCAGACCTA-1_2_1	wt	0.0450973
AGAGCCCTCCGTAATG-1_2_1	wt	0.0717849
AGATAGAAGGACTGGT-1_2_1	wt	0.0825157
AGATAGACATCGATAC-1_2_1	wt	0.0497949
AGATAGATCTTCCTAA-1_2_1	wt	0.00548712
AGATCCATCACCCTCA-1_2_1	wt	0.0692946
AGATGAAAGACCAAGC-1_2_1	wt	0.119637
AGATGAACACGGTGTC-1_2_1	wt	0.043112
AGATGCTTCGTAGGGA-1_2_1	wt	0.0672114
AGCCAATCAAAGCGTG-1_2_1	wt	0.0844213
AGCCAGCAGGATCATA-1_2_1	wt	0.0969604
AGCCAGCTCCGCACGA-1_2_1	wt	0.0473333
AGCGATTAGACTAGAT-1_2_1	wt	0.0562966
AGCGATTTCCTTTAGT-1_2_1	wt	0.0909811
AGCGCCACAAGAAACT-1_2_1	wt	0.0253037
AGCGCTGCATGGGATG-1_2_1	wt	-0.00415074
AGCTTCCTCTCATAGG-1_2_1	wt	0.0965177
AGGACGAGTGCGAACA-1_2_1	wt	0.0923293
AGGATCTTCCCTCAAC-1_2_1	wt	0.0357738
AGGGTGAAGATGTTCC-1_2_1	wt	0.0528226
AGGGTTTGTAAGGCCA-1_2_1	wt	0.0798096
AGGTAGGAGGTGATAT-1_2_1	wt	0.0959434
AGGTAGGCAGCTCCTT-1_2_1	wt	-0.00898978
AGGTCTACATGTTCAG-1_2_1	wt	0.0828481
AGGTTGTGTGCCAAGA-1_2_1	wt	0.0687147
AGTACCAGTTGCAACT-1_2_1	wt	0.0641029
AGTACTGTCGCTCTAC-1_2_1	wt	0.0175618
AGTAGCTAGCTCGAAG-1_2_1	wt	0.0934087
AGTCTCCAGCTAGCCC-1_2_1	wt	0.0459858
AGTCTCCGTCAGTCCG-1_2_1	wt	0.0725046
AGTGATCAGTTTCAGC-1_2_1	wt	0.0173911
AGTTCGACAAGTGGGT-1_2_1	wt	0.0722121
ATACCGAAGACCCGCT-1_2_1	wt	0.0374282
ATAGAGAAGGCACCAA-1_2_1	wt	0.0526406
ATAGAGATCGGAGATG-1_2_1	wt	-0.00230603
ATCACGACAATCGAAA-1_2_1	wt	0.0437037
ATCACGACAGATAAAC-1_2_1	wt	0.0619632
ATCACTTAGACGCCCT-1_2_1	wt	0.0669508
ATCAGGTCATCCTCAC-1_2_1	wt	0.0887236
ATCATTCAGCTCGAAG-1_2_1	wt	0.0553615
ATCGCCTAGAACCGCA-1_2_1	wt	0.0409384
ATCGGCGGTGTATACC-1_2_1	wt	0.0507049
ATCGTCCCATCCTATT-1_2_1	wt	0.0503176
ATCGTCCGTCCACTCT-1_2_1	wt	0.0698181
ATCTCTAGTGAGTTGG-1_2_1	wt	0.0599828
ATGACCATCCGCACTT-1_2_1	wt	0.0668871
ATGGAGGCAACGACTT-1_2_1	wt	0.0483923
ATGGAGGTCTAAGCCA-1_2_1	wt	0.0714049
ATGTCCCCACACCTAA-1_2_1	wt	0.0405559
ATGTCCCCAGTGTATC-1_2_1	wt	0.04719
ATGTCTTCACGCCACA-1_2_1	wt	0.106788
ATTACCTGTGGCGCTT-1_2_1	wt	0.0451657
ATTACTCTCAGACAAA-1_2_1	wt	0.0544228
ATTCATCCACAAGGTG-1_2_1	wt	0.0172689
ATTCCCGAGTGGTTCT-1_2_1	wt	0.0416402
ATTCCTAAGCTTTGTG-1_2_1	wt	0.0207849
ATTCGTTAGATACGAT-1_2_1	wt	0.058052
ATTCGTTCATGATCTG-1_2_1	wt	0.0260064
ATTCGTTTCTATACGG-1_2_1	wt	0.00772439
ATTCTACCAAAGAGTT-1_2_1	wt	0.0361121
ATTCTACGTGAATAAC-1_2_1	wt	0.020748
ATTTACCAGTGGTTCT-1_2_1	wt	0.0457019
ATTTCTGAGAACAGGA-1_2_1	wt	0.0773494
CAAAGAATCGCACGAC-1_2_1	wt	0.0886116
CAAAGAATCGTTCCTG-1_2_1	wt	0.0693077
CAACAACAGAATTCAG-1_2_1	wt	0.0549048
CAACAACAGTTGCTGT-1_2_1	wt	0.0629253
CAACAACCATCCGCGA-1_2_1	wt	0.0626702
CACAACAAGAAGATCT-1_2_1	wt	0.0328894
CACAGGCAGATAACGT-1_2_1	wt	0.0402568
CACCAAATCCCTGTTG-1_2_1	wt	0.0465366
CACCGTTGTGAGGAAA-1_2_1	wt	0.0264455
CACGTTCAGTAAGACT-1_2_1	wt	0.0332755
CACTGAATCCCTCTCC-1_2_1	wt	0.080194
CACTGAATCGGCACTG-1_2_1	wt	0.0157613
CACTGAATCTACAGGT-1_2_1	wt	0.0635391
CACTGGGAGGGCGAGA-1_2_1	wt	0.0403641
CACTGTCAGCTCACTA-1_2_1	wt	0.0672014
CAGATACAGTAGTGCG-1_2_1	wt	-0.0374557
CAGATCACACCGTACG-1_2_1	wt	0.0707451
CAGCCAGCACCTCGTT-1_2_1	wt	-0.00304678
CAGCCAGTCTCAAAGC-1_2_1	wt	0.0698347
CAGGTATCATCGAAGG-1_2_1	wt	0.0298224
CAGGTATGTACAGAGC-1_2_1	wt	0.0773101
CAGGTATGTACTAAGA-1_2_1	wt	0.00909217
CAGTGCGAGCTATCTG-1_2_1	wt	0.0453768
CAGTTAGCATACACCA-1_2_1	wt	0.040906
CATACAGAGATTGATG-1_2_1	wt	0.0476914
CATACCCAGCGTGTTT-1_2_1	wt	0.068846
CATACCCTCTCCACTG-1_2_1	wt	0.0985484
CATACTTGTAGCGTTT-1_2_1	wt	0.0482393
CATGAGTCAAGGTTGG-1_2_1	wt	0.0411958
CATGCAACAGGGTCTC-1_2_1	wt	0.00683991
CATGCCTTCTGTCGCT-1_2_1	wt	0.0451649
CATGGATCAGGAGGAG-1_2_1	wt	0.0567818
CATTCCGAGGTAGCAC-1_2_1	wt	0.0516675
CATTCTAAGCAACAGC-1_2_1	wt	0.0104702
CATTCTACAATAGAGT-1_2_1	wt	0.0447846
CATTGCCGTAGCGCTC-1_2_1	wt	0.00552225
CATTTCATCCGTGGGT-1_2_1	wt	0.0673803
CCAAGCGCATCCGGTG-1_2_1	wt	0.0247735
CCAAGCGTCCTTCTTC-1_2_1	wt	0.0484655
CCAAGCGTCTAATTCC-1_2_1	wt	0.0805151
CCAATGAGTACTAAGA-1_2_1	wt	0.116248
CCAATGAGTCGTGGTC-1_2_1	wt	4.98937e-05
CCAATTTGTCCGATCG-1_2_1	wt	0.0854365
CCACAAAGTCAATCTG-1_2_1	wt	0.0426842
CCACACTAGCGACTTT-1_2_1	wt	0.0514635
CCACGAGGTTGTAGCT-1_2_1	wt	0.00982548
CCACGAGTCCGTTTCG-1_2_1	wt	0.00904709
CCACGTTTCATTGCGA-1_2_1	wt	0.0789747
CCATAAGAGAGGCGGA-1_2_1	wt	0.0425058
CCATCACTCCTAAGTG-1_2_1	wt	0.040637
CCCAACTGTTGCACGC-1_2_1	wt	0.0177406
CCCAACTTCGCGTGAC-1_2_1	wt	0.017827
CCGATCTAGTTCCTGA-1_2_1	wt	0.0301588
CCGATGGAGTGTACAA-1_2_1	wt	0.0315381
CCGCAAGCAACCACAT-1_2_1	wt	0.0551862
CCGGACAAGGCAGTCA-1_2_1	wt	0.0924152
CCGGGTACATAGATGA-1_2_1	wt	0.02407
CCGGTAGCAAATGCTC-1_2_1	wt	0.11184
CCGGTGACAACTGTGT-1_2_1	wt	-0.0143571
CCGTGAGCACTGCACG-1_2_1	wt	0.0502644
CCGTTCATCGTCGCTT-1_2_1	wt	0.0304778
CCTAAGACACCACTGG-1_2_1	wt	0.0753623
CCTAAGACATGAGAAT-1_2_1	wt	0.063628
CCTAAGAGTCGAAACG-1_2_1	wt	0.0823696
CCTACGTCACGTTCGG-1_2_1	wt	0.0515949
CCTATCGAGGTTGGAC-1_2_1	wt	0.062421
CCTATCGGTTGCCATA-1_2_1	wt	0.0624321
CCTATCGTCACTAGCA-1_2_1	wt	0.0677759
CCTCACACATATCTCT-1_2_1	wt	0.0549349
CCTCACATCAAGAATG-1_2_1	wt	0.0346727
CCTCAGTGTAATGCGG-1_2_1	wt	0.0916592
CCTCATGTCGTGGGAA-1_2_1	wt	0.047775
CCTCTAGGTCCCGCAA-1_2_1	wt	0.0634672
CCTGCATGTGGGAGAG-1_2_1	wt	0.00707162
CCTGCATTCGCAAGAG-1_2_1	wt	0.0686888
CCTTCAGGTTGACGGA-1_2_1	wt	0.0847725
CGAAGGAGTACTCGAT-1_2_1	wt	0.0836528
CGAATTGTCGATGCAT-1_2_1	wt	0.00311575
CGAATTGTCTCAAAGC-1_2_1	wt	0.0584541
CGAGAAGTCTATTTCG-1_2_1	wt	0.0679609
CGAGTGCTCTTCTTCC-1_2_1	wt	0.100754
CGAGTTAGTTCGGCCA-1_2_1	wt	0.0639004
CGATCGGAGACGCCAA-1_2_1	wt	0.0216627
CGATGCGCAGGCACAA-1_2_1	wt	0.0315018
CGCAGGTAGGTGATAT-1_2_1	wt	0.0759486
CGCAGGTTCACCATGA-1_2_1	wt	0.0281422
CGGAACCAGATAGCAT-1_2_1	wt	0.0578906
CGGAATTTCGTTCAGA-1_2_1	wt	0.0701489
CGGACACAGCTAGCCC-1_2_1	wt	-0.0154354
CGGAGAACATGGCTAT-1_2_1	wt	0.100428
CGGCAGTAGTGGGAAA-1_2_1	wt	0.0723622
CGGGCATCAAGGTCAG-1_2_1	wt	0.0536915
CGGGTCAAGGTTCACT-1_2_1	wt	0.081612
CGTCCATCATCCGATA-1_2_1	wt	0.0217562
CGTCCATGTGGACAGT-1_2_1	wt	0.0647581
CGTGAATGTACCGTCG-1_2_1	wt	-0.0114233
CGTGAATTCAGTGTTG-1_2_1	wt	0.069876
CGTGCTTAGACTAAGT-1_2_1	wt	0.0865488
CGTGCTTAGGGCAGGA-1_2_1	wt	9.82564e-05
CGTTAGACAATTGAGA-1_2_1	wt	0.040862
CGTTCTGGTCCGCAGT-1_2_1	wt	0.0494657
CTACATTAGTGATTCC-1_2_1	wt	0.0789822
CTACTATGTCCAGCAC-1_2_1	wt	0.0293107
CTAGACAGTGTTCGAT-1_2_1	wt	0.0562599
CTAGGTAGTTTGGGAG-1_2_1	wt	0.0519701
CTATCCGGTCTGATCA-1_2_1	wt	0.0602025
CTCAATTCAAAGCTCT-1_2_1	wt	0.0425866
CTCACTGGTGCTGTCG-1_2_1	wt	-0.0227223
CTCACTGTCCGGACTG-1_2_1	wt	0.0536509
CTCAGGGAGGTGCTAG-1_2_1	wt	0.0813765
CTCATCGAGGCAATGC-1_2_1	wt	0.0722203
CTCATGCCAATTCTCT-1_2_1	wt	0.0711217
CTCATGCGTAGCCCTG-1_2_1	wt	0.0258364
CTCATGCGTAGTGCGA-1_2_1	wt	0.0838629
CTCCACATCTCTCGAC-1_2_1	wt	0.0415901
CTCCGATTCAGGAAAT-1_2_1	wt	0.0397287
CTCCTTTGTCCTCATC-1_2_1	wt	0.0595048
CTCGAGGTCTACAGGT-1_2_1	wt	0.0464284
CTCTCGAAGTCACTGT-1_2_1	wt	0.0622733
CTCTGGTAGCATGGGT-1_2_1	wt	0.0588355
CTCTGGTGTGCGAGTA-1_2_1	wt	0.0719535
CTGAGGCTCAAGGTGG-1_2_1	wt	0.046753
CTGCATCAGCAATAAC-1_2_1	wt	0.0806666
CTGGCAGAGGTCCAGA-1_2_1	wt	0.135783
CTGGCAGGTGGTATGG-1_2_1	wt	0.058934
CTGGTCTAGAGTTGAT-1_2_1	wt	0.0670806
CTGTACCAGTAGACAT-1_2_1	wt	0.055552
CTGTAGAAGTACCGGA-1_2_1	wt	0.0537945
CTGTAGACACACCAGC-1_2_1	wt	0.0866341
CTGTATTTCACCTGGG-1_2_1	wt	0.0742293
CTGTATTTCTGAGTCA-1_2_1	wt	0.0582051
CTGTGGGTCCTACAAG-1_2_1	wt	0.0799743
CTTCCGAGTGCATTTG-1_2_1	wt	-0.00803116
CTTCGGTTCGGAATGG-1_2_1	wt	0.0743598
CTTCGGTTCTATCGTT-1_2_1	wt	0.0688043
CTTGAGAAGTGTCATC-1_2_1	wt	0.0288103
GAAATGATCTAGTGTG-1_2_1	wt	0.0314207
GAACTGTGTCCAAATC-1_2_1	wt	0.0417139
GAACTGTTCTCCAAGA-1_2_1	wt	-0.0106365
GAAGCCCGTCCGGACT-1_2_1	wt	0.0343683
GAAGCGAAGGAAAGAC-1_2_1	wt	0.038099
GAAGCGACATATAGCC-1_2_1	wt	0.0326758
GAAGCGAGTCATACCA-1_2_1	wt	0.0789173
GAAGTAATCTCCTGTG-1_2_1	wt	0.0285558
GAATCACAGAATCCCT-1_2_1	wt	0.0391965
GAATCGTTCATTTGCT-1_2_1	wt	0.0890707
GACCCTTCACTAAACC-1_2_1	wt	0.042575
GACCCTTTCGATACAC-1_2_1	wt	0.0439834
GACCGTGGTGCTGATT-1_2_1	wt	0.0746633
GACCTTCTCACACCCT-1_2_1	wt	0.033987
GACTATGAGCGAGGAG-1_2_1	wt	0.0684103
GACTATGCAACCACGC-1_2_1	wt	0.0345954
GACTCTCGTAGACGGT-1_2_1	wt	0.0832932
GACTTCCGTATGATCC-1_2_1	wt	0.0490246
GACTTCCTCCACTGGG-1_2_1	wt	0.0559727
GAGACCCAGCGACAGT-1_2_1	wt	0.026079
GAGGCCTTCGCTATTT-1_2_1	wt	0.0775092
GAGTCATGTACCTAAC-1_2_1	wt	0.0577138
GAGTCTAGTCGCGTCA-1_2_1	wt	0.0443298
GAGTGTTTCAAGGCTT-1_2_1	wt	0.0360511
GAGTTACCAAAGCAAT-1_2_1	wt	-0.00118737
GATAGCTTCAAAGGAT-1_2_1	wt	0.0632266
GATCACACATCATTGG-1_2_1	wt	0.0266799
GATCAGTGTCAAATCC-1_2_1	wt	-0.000932892
GATCATGAGCGCCTAC-1_2_1	wt	0.0597447
GATGACTCACTAACGT-1_2_1	wt	0.0475058
GATGCTACATCCGTTC-1_2_1	wt	0.0763044
GATGCTATCGGCCAAC-1_2_1	wt	0.0502017
GCACGGTGTACTCGAT-1_2_1	wt	0.0208801
GCACGGTGTGTTCAGT-1_2_1	wt	0.0125774
GCACGGTTCGCTGTCT-1_2_1	wt	0.0814904
GCACGTGAGCTGACCC-1_2_1	wt	0.078969
GCAGCTGCAGTAACGG-1_2_1	wt	0.0706904
GCAGGCTAGAGGACTC-1_2_1	wt	0.0699272
GCAGGCTAGCACCCAC-1_2_1	wt	0.0159325
GCAGTTAGTAATGCTC-1_2_1	wt	0.0443164
GCATCTCGTTGCCATA-1_2_1	wt	0.0561457
GCATGATCATGGCCCA-1_2_1	wt	0.00474207
GCATGATGTGATTCTG-1_2_1	wt	-0.0347348
GCCAGCAAGAAGTCCG-1_2_1	wt	0.0107614
GCCAGGTAGGAATGTT-1_2_1	wt	0.0548962
GCCAGTGCATGATCTG-1_2_1	wt	0.0278561
GCCAGTGTCGGCGATC-1_2_1	wt	0.035038
GCCATGGTCATCGGGC-1_2_1	wt	0.0438897
GCCATTCAGCTACTAC-1_2_1	wt	0.0593943
GCCATTCTCGACATAC-1_2_1	wt	0.0229288
GCGAGAATCACCCATC-1_2_1	wt	0.0121459
GCGATCGAGAGAGCCT-1_2_1	wt	0.0591101
GCGTGCAAGCGTGAAC-1_2_1	wt	0.085626
GCTACAAGTGAGGCAT-1_2_1	wt	0.030654
GCTGGGTCACCCTGAG-1_2_1	wt	0.0727903
GCTTGGGCAAGGATGC-1_2_1	wt	0.0640494
GCTTGGGTCCTGGCTT-1_2_1	wt	0.0278392
GGAACCCAGTAGCCAG-1_2_1	wt	0.0376662
GGAATGGGTCCAGCGT-1_2_1	wt	0.0653927
GGAGATGAGATGTTAG-1_2_1	wt	0.0601731
GGAGATGCAATTCTTC-1_2_1	wt	0.045419
GGAGCAAAGCACCTGC-1_2_1	wt	0.100837
GGAGGATCAAGCGATG-1_2_1	wt	0.102624
GGAGGTAGTAAGGCCA-1_2_1	wt	0.0605898
GGAGGTAGTGATATAG-1_2_1	wt	0.0174774
GGATCTATCGGCTTGG-1_2_1	wt	0.0507885
GGCAGTCCATGTCGTA-1_2_1	wt	0.0599308
GGGAAGTCATGGTGGA-1_2_1	wt	0.077282
GGGACCTAGGCAGGTT-1_2_1	wt	0.0463067
GGGACCTTCAGACCTA-1_2_1	wt	0.053481
GGGACTCAGCACCAGA-1_2_1	wt	0.0851709
GGGAGATTCGCGTTTC-1_2_1	wt	0.0284622
GGGAGTATCCTTATCA-1_2_1	wt	0.00986277
GGGATGACAAATGGTA-1_2_1	wt	-0.000659463
GGGATGATCTCAAAGC-1_2_1	wt	0.0789472
GGGCCATAGTTAGAAC-1_2_1	wt	0.041018
GGGCCATGTTGGGTAG-1_2_1	wt	-0.00584017
GGGCGTTCACCACTGG-1_2_1	wt	0.0561177
GGGCGTTTCTCTAAGG-1_2_1	wt	0.029596
GGGCTACAGAAGTCAT-1_2_1	wt	-0.0138096
GGGCTCAAGTCGGCCT-1_2_1	wt	0.0380681
GGGTAGAGTCGTTTCC-1_2_1	wt	0.0763055
GGGTATTAGTTAGTGA-1_2_1	wt	0.0763532
GGGTATTTCCTCACTG-1_2_1	wt	0.0795484
GGGTCACCATGGGATG-1_2_1	wt	0.0376125
GGGTCTGTCAGAGTTC-1_2_1	wt	-0.00566078
GGGTGTCCAATACAGA-1_2_1	wt	0.034779
GGGTTATCAGAAGCTG-1_2_1	wt	0.0581671
GGTCACGGTTAATGAG-1_2_1	wt	0.0624194
GGTGATTAGGTAGTCG-1_2_1	wt	0.0828313
GGTGTTAAGCACTCAT-1_2_1	wt	-0.0118892
GTAACACCACTTGGGC-1_2_1	wt	0.118154
GTAACCAAGGTCCCGT-1_2_1	wt	0.0625658
GTACAACTCGGCTGAC-1_2_1	wt	0.00652695
GTACAGTAGCCTCACG-1_2_1	wt	0.0749627
GTAGAAAGTATCAAGA-1_2_1	wt	0.144465
GTAGAAATCCATTGTT-1_2_1	wt	0.085116
GTAGAGGCAGCTGGTC-1_2_1	wt	0.0384821
GTAGATCTCTAAGCGT-1_2_1	wt	0.0281243
GTAGCTATCGTCCTCA-1_2_1	wt	0.0374106
GTAGCTATCTAGTACG-1_2_1	wt	0.0607506
GTCAAACCACAGCATT-1_2_1	wt	0.0254793
GTCATGACACTCAAGT-1_2_1	wt	0.0991717
GTCCTCATCACACCGG-1_2_1	wt	0.0651681
GTCCTCATCTTCTCAA-1_2_1	wt	0.0516145
GTCGCGAAGCATCCTA-1_2_1	wt	0.070054
GTCTACCAGGATAATC-1_2_1	wt	0.0341018
GTCTACCTCACTTGGA-1_2_1	wt	0.099652
GTCTAGAGTACAGAGC-1_2_1	wt	0.0624854
GTCTAGAGTCCTGGTG-1_2_1	wt	0.0319977
GTCTAGAGTCTTAGTG-1_2_1	wt	0.0774892
GTCTCACAGGGCTGAT-1_2_1	wt	0.107821
GTCTGTCAGAAGTCAT-1_2_1	wt	0.0969191
GTCTGTCCAGCATCTA-1_2_1	wt	0.0513075
GTCTTTAGTTATCCAG-1_2_1	wt	0.0895774
GTGACGCCATTCGATG-1_2_1	wt	0.0309915
GTGAGCCAGCTGACAG-1_2_1	wt	0.0420199
GTGCGTGCAACTACGT-1_2_1	wt	0.047408
GTGCTGGAGCATACTC-1_2_1	wt	0.0866731
GTGCTGGAGCATGCGA-1_2_1	wt	0.0514154
GTGGCGTGTCTCGGGT-1_2_1	wt	0.0915808
GTGGGAAGTAAGATAC-1_2_1	wt	0.0891664
GTGTGATCAAGAGTAT-1_2_1	wt	0.120244
GTGTGATCACTTGGGC-1_2_1	wt	0.0559071
GTGTTCCGTATCAGGG-1_2_1	wt	0.0680141
GTTATGGCATGAGGGT-1_2_1	wt	0.0641929
GTTATGGTCAAGTGGG-1_2_1	wt	-0.0107193
GTTCATTTCGCTGCGA-1_2_1	wt	0.0248367
GTTCTATGTCTCCTGT-1_2_1	wt	0.0416664
GTTGAACTCTACTTCA-1_2_1	wt	0.0214617
GTTGCTCAGGTCGTAG-1_2_1	wt	2.48832e-05
GTTGTCCGTTCGTACA-1_2_1	wt	0.0398577
GTTTACTAGCACTTTG-1_2_1	wt	0.0969181
GTTTACTTCTGGCCAG-1_2_1	wt	0.0980523
GTTTGGACAAGTTTGC-1_2_1	wt	0.0563176
TAACACGCAAGGGCAT-1_2_1	wt	0.0767416
TAACCAGTCTGATTCT-1_2_1	wt	0.0354048
TACACCCGTTCGAGCC-1_2_1	wt	0.103284
TACACCCTCTAGTGAC-1_2_1	wt	0.061345
TACATTCGTCTCACGG-1_2_1	wt	0.0600105
TACCCGTAGTAGGCCA-1_2_1	wt	0.0549499
TACGGGCCATGTGACT-1_2_1	wt	0.0795204
TACGTCCCATGTGCTA-1_2_1	wt	0.05641
TACTTACTCGAGAAAT-1_2_1	wt	0.0763672
TACTTACTCTGAGATC-1_2_1	wt	0.0799371
TAGACTGTCGCTTACC-1_2_1	wt	0.0544979
TAGAGTCGTTAGAGAT-1_2_1	wt	0.0975839
TAGGTTGTCCTACCAC-1_2_1	wt	0.0488521
TATACCTCAAGAGGCT-1_2_1	wt	0.0170012
TATACCTCACGATTCA-1_2_1	wt	0.0834353
TATATCCTCACGATCA-1_2_1	wt	0.0230669
TATCCTAAGAGGCTGT-1_2_1	wt	-0.00178822
TATCTGTTCGCCGTGA-1_2_1	wt	0.0840048
TATTCCATCCTCTCGA-1_2_1	wt	0.0288279
TATTGCTGTTTAGTCG-1_2_1	wt	0.041072
TATTGGGTCCGCTGTT-1_2_1	wt	0.008889
TATTTCGTCGCCAATA-1_2_1	wt	0.093734
TCAAGCAAGAGCCATG-1_2_1	wt	0.132902
TCAAGTGCAACACGAG-1_2_1	wt	0.0134925
TCAATTCAGGGTAATT-1_2_1	wt	0.038915
TCACAAGCACTTTATC-1_2_1	wt	0.0414894
TCACATTAGGCCTAAG-1_2_1	wt	0.0725681
TCACGGGCAAGCCCAC-1_2_1	wt	0.102825
TCACGGGCATCTCATT-1_2_1	wt	0.0764022
TCACTATCAGGTGACA-1_2_1	wt	0.0324397
TCACTCGAGGTTGAGC-1_2_1	wt	0.0217872
TCAGCCTCACCCTAAA-1_2_1	wt	0.0513649
TCAGTCCGTGACAACG-1_2_1	wt	0.038051
TCAGTCCTCGCTCCTA-1_2_1	wt	0.0447517
TCATACTCAAACAGGC-1_2_1	wt	0.0927714
TCATATCAGTTCATGC-1_2_1	wt	0.0615897
TCATATCGTTGTTGAC-1_2_1	wt	0.108208
TCATTCAGTCTTGTCC-1_2_1	wt	0.0141903
TCATTTGAGACTCTTG-1_2_1	wt	0.0852705
TCCAGAAAGCATAGGC-1_2_1	wt	0.0330241
TCCAGAAGTCTACATG-1_2_1	wt	0.0848488
TCCATGCGTCTGTAAC-1_2_1	wt	0.0209243
TCCGATCAGAGTTGCG-1_2_1	wt	0.0452826
TCCGATCAGTGAATAC-1_2_1	wt	0.0687143
TCCGGGAAGAACTGAT-1_2_1	wt	0.000186492
TCCGTGTTCATGGTAC-1_2_1	wt	0.0581055
TCCTCCCCACAGTCCG-1_2_1	wt	0.0569134
TCGACGGAGTATAACG-1_2_1	wt	0.045102
TCGATTTTCGACGATT-1_2_1	wt	0.092473
TCGCTTGCAGTCTCTC-1_2_1	wt	0.0250643
TCGCTTGGTCGTCAGC-1_2_1	wt	0.0614543
TCGCTTGTCGGTCTGG-1_2_1	wt	0.0650254
TCGGATAAGAGTATAC-1_2_1	wt	0.0694909
TCGGGACGTTCGATTG-1_2_1	wt	0.074701
TCGGTCTCACGAGGTA-1_2_1	wt	0.0401659
TCGTCCATCATCGCTC-1_2_1	wt	0.0689425
TCTAACTCACGTCGTG-1_2_1	wt	0.0478624
TCTAACTTCAAACCCA-1_2_1	wt	0.0463309
TCTACATGTGCGTGCT-1_2_1	wt	0.0138994
TCTATCAAGTGAATAC-1_2_1	wt	0.0518028
TCTCCGACAATAACGA-1_2_1	wt	0.0419304
TCTGGCTCAGTCGCAC-1_2_1	wt	0.0634663
TCTGTCGCACCGTCTT-1_2_1	wt	0.0935489
TCTGTCGGTGGGACAT-1_2_1	wt	0.0743874
TCTTCCTAGATTTGCC-1_2_1	wt	0.0737383
TCTTCCTAGCGCCTAC-1_2_1	wt	0.037778
TCTTCCTCAAACTGCT-1_2_1	wt	0.069929
TGAATGCGTGTAAATG-1_2_1	wt	0.0986219
TGACCCTCACGTAACT-1_2_1	wt	0.0158268
TGACGCGAGAATAGTC-1_2_1	wt	0.112323
TGACTCCGTGAGCGAT-1_2_1	wt	0.0353728
TGAGCATCACCAAAGG-1_2_1	wt	0.0348557
TGAGGAGTCGCAGTGC-1_2_1	wt	0.00764283
TGAGGTTTCGGCACTG-1_2_1	wt	0.059651
TGAGTCATCTGGTTGA-1_2_1	wt	0.0461954
TGATCAGAGTTCGGTT-1_2_1	wt	0.0146157
TGATCAGGTGGTCAAG-1_2_1	wt	0.0552543
TGATCTTGTGGAATGC-1_2_1	wt	0.0568517
TGCAGATCAGACCAAG-1_2_1	wt	0.055455
TGCAGATGTACGATGG-1_2_1	wt	0.0419028
TGCAGGCAGAGTATAC-1_2_1	wt	0.0204353
TGCAGTAAGGCTCTAT-1_2_1	wt	0.0413429
TGCATCCCATACACCA-1_2_1	wt	0.0832358
TGCGGCACAGTAGATA-1_2_1	wt	0.0526606
TGCTCGTCATGAAAGT-1_2_1	wt	0.0559585
TGCTCGTGTTCCGCGA-1_2_1	wt	0.119546
TGCTTCGCATGAGTAA-1_2_1	wt	0.00709598
TGCTTCGTCTGCGATA-1_2_1	wt	0.0179028
TGGATGTAGCATGTTC-1_2_1	wt	0.0885385
TGGGAGACACTAGGCC-1_2_1	wt	0.0836409
TGGGATTAGTTAGTAG-1_2_1	wt	0.0357553
TGGGATTGTCTCTCCA-1_2_1	wt	0.0561687
TGGGCTGAGATAGTGT-1_2_1	wt	0.0489352
TGGGCTGAGTTGTAGA-1_2_1	wt	0.0766525
TGGTACATCTCCGATC-1_2_1	wt	0.082294
TGGTTAGTCAGTCACA-1_2_1	wt	0.00136925
TGTAGACAGAAAGTCT-1_2_1	wt	0.0640963
TGTCAGAGTCTTCTAT-1_2_1	wt	0.0138368
TGTCAGAGTTTATGCG-1_2_1	wt	-0.000175568
TGTCCCACAAGCACAG-1_2_1	wt	0.0279168
TGTCCCACACGCGTCA-1_2_1	wt	0.0272864
TGTGATGTCTTAGCCC-1_2_1	wt	-0.0109035
TGTGTGAAGAGATTCA-1_2_1	wt	0.0481599
TGTGTGACATGGGTTT-1_2_1	wt	0.0773557
TGTTACTTCTCCTGCA-1_2_1	wt	0.0498574
TTACCATAGGGCAATC-1_2_1	wt	0.0328807
TTACGCCAGCGAGGAG-1_2_1	wt	0.0499649
TTACGTTAGATGACCG-1_2_1	wt	0.0734408
TTACTGTAGACGCAGT-1_2_1	wt	0.0312771
TTATTGCAGTCTAGCT-1_2_1	wt	-0.00994054
TTCAGGAAGCACTCCG-1_2_1	wt	0.0446656
TTCAGGAGTACGGCAA-1_2_1	wt	0.0261967
TTCATTGAGGTCGTCC-1_2_1	wt	0.0681757
TTCCACGAGTGTTGTC-1_2_1	wt	0.0818316
TTCCTAACAGAACCGA-1_2_1	wt	0.0522296
TTCCTCTCAAATGCGG-1_2_1	wt	0.0459157
TTCCTCTCACTACCGG-1_2_1	wt	0.0141983
TTCCTTCGTTCAGTAC-1_2_1	wt	0.0231072
TTCCTTCTCATTCCTA-1_2_1	wt	0.0759623
TTCGCTGGTCCTTGTC-1_2_1	wt	0.00532364
TTCTAACCAAAGTGTA-1_2_1	wt	0.0455842
TTCTAACTCTGCTTAT-1_2_1	wt	0.0785711
TTCTAGTAGTCGCGAA-1_2_1	wt	0.0472275
TTCTGTAAGCCGTAAG-1_2_1	wt	0.0285513
TTCTTGATCAAACCTG-1_2_1	wt	0.0560062
TTGAGTGCAACAGTGG-1_2_1	wt	0.024803
TTGATGGTCGAACGGA-1_2_1	wt	0.0533895
TTGCCTGCACCGGAAA-1_2_1	wt	0.0254684
TTGCCTGCAGGGAGAG-1_2_1	wt	0.0586975
TTGCGTCTCGGTCTAA-1_2_1	wt	0.0409932
TTGGGATGTAACGTTC-1_2_1	wt	-0.0015279
TTGGGCGCACAAACGG-1_2_1	wt	0.0485889
TTGGGCGGTTTGACAC-1_2_1	wt	-0.00226425
TTGGTTTCACTGAGGA-1_2_1	wt	0.0681317
TTGTGTTTCTTAGCCC-1_2_1	wt	0.0841045
TTGTTTGAGTAACAGT-1_2_1	wt	0.026438
TTGTTTGTCTGCTGAA-1_2_1	wt	0.0324834
TTTACTGAGGGCAACT-1_2_1	wt	0.0395584
TTTAGTCCATACACCA-1_2_1	wt	0.0922206
TTTCACAAGTTGCTGT-1_2_1	wt	0.117685
TTTCCTCGTGTTCCTC-1_2_1	wt	-0.0241154
TTTGGTTGTTGTGCCG-1_2_1	wt	0.0315804
TTTGTTGCAGTCAGTT-1_2_1	wt	0.043654
TTTGTTGGTAGGCTCC-1_2_1	wt	-0.0129938
AACGAAACAGCTGAAG_1	db/db	0.0675615
AAGCGTTCAAACGTGG_1	db/db	0.0388842
AATCACGAGCCTCATA_1	db/db	0.0606794
AATGCCACATCGATAC_1	db/db	0.0282201
AATGGAATCAGGTGTT_1	db/db	0.067475
ACCCAAAAGCATTGAA_1	db/db	0.0675897
ACCCTTGCAGAAGTTA_1	db/db	-0.0520916
ACCTGAACATCGCTGG_1	db/db	0.0653663
ACGTAACCAAGATCCT_1	db/db	0.0707337
ACGTTCCTCGGAATTC_1	db/db	0.0639195
AGGGTTTAGATAGTCA_1	db/db	0.0537226
AGTGACTTCGTGGACC_1	db/db	0.0325291
ATAGAGAGTTTACGAC_1	db/db	0.0167682
ATCCATTAGCTTCATG_1	db/db	-0.0176472
ATGCCTCAGACCAAGC_1	db/db	0.096757
ATGGATCGTACACGCC_1	db/db	0.0977925
ATTATCCAGTTACTCG_1	db/db	0.095975
ATTCAGGCAAGCTGCC_1	db/db	0.0239244
ATTCCTACAGGTTACT_1	db/db	0.0534121
ATTCGTTAGGTGGTTG_1	db/db	0.0934769
CAACAACAGAGTACCG_1	db/db	0.047756
CAAGGGATCATTGAGC_1	db/db	0.037629
CACCGTTTCCAACCAA_1	db/db	0.0510869
CCTTCAGGTAGATTGA_1	db/db	0.074579
CGCGTGACACCTGCAG_1	db/db	0.0326129
CTCATCGTCAACACGT_1	db/db	0.0281771
CTCATGCCAAAGACTA_1	db/db	0.0675642
CTGGACGGTTTCGTTT_1	db/db	0.0607831
GACACGCAGCCGGATA_1	db/db	0.00212248
GACATCACAGTAGAAT_1	db/db	0.0628968
GACGCTGCATAACTCG_1	db/db	0.0269658
GATCCCTCACCGGAAA_1	db/db	0.0237106
GCACGTGAGAAGGGAT_1	db/db	0.0239157
GCATTAGTCGACGACC_1	db/db	0.0756225
GCCGTGATCAGCTTCC_1	db/db	0.0169952
GCCTGTTCAAACTCGT_1	db/db	0.0804795
GGGATGATCAGCTCTC_1	db/db	0.0968321
GGTGATTGTCGGAAAC_1	db/db	0.0486448
GTAACACGTCCTCAGG_1	db/db	0.039472
GTAGATCTCTTGCGCT_1	db/db	0.0743949
GTCCTCAAGCACGGAT_1	db/db	0.0486414
GTCGAATTCCGATCGG_1	db/db	0.0278248
GTGGAGAGTCCGTTTC_1	db/db	0.10026
GTTACCCTCATCACCC_1	db/db	-0.0306808
GTTGCTCTCCATCCGT_1	db/db	0.0430785
TACAACGAGTCAGCCC_1	db/db	0.00478875
TACAACGCACCATAAC_1	db/db	0.0568761
TACAGGTTCAACCGAT_1	db/db	-0.0155343
TACCTCGCACGCTGAC_1	db/db	0.0268818
TACGTCCCATCTCGTC_1	db/db	0.0634236
TAGACTGGTTGGAGGT_1	db/db	0.0590309
TATCGCCAGTAAGGGA_1	db/db	0.0243567
TCGCAGGTCTGTACAG_1	db/db	0.0453245
TCGGTCTGTATGCGTT_1	db/db	0.0154103
TCGTGCTAGAGAGCGG_1	db/db	0.0343508
TGCTTGCCACGGTGTC_1	db/db	0.0193756
TGCTTGCTCATTACTC_1	db/db	0.0301232
TGGGCGTTCGCCTAGG_1	db/db	0.108516
TGTAAGCAGTGGTTGG_1	db/db	0.0490125
TGTTCTAAGAGTTGCG_1	db/db	-0.0106025
TTATTGCCACACAGCC_1	db/db	0.038171
TTGAACGGTAACAGTA_1	db/db	0.0213196
TTGTGTTAGACTCTTG_1	db/db	0.0471474
AACAAGATCGACTCCT-1_1	db/db	0.0516861
AACACACCACTGCTTC-1_1	db/db	0.0964008
AACAGGGCAAAGCTAA-1_1	db/db	0.0567312
AACCAACTCGACGACC-1_1	db/db	0.0262278
AAGCATCTCGATTGGT-1_1	db/db	0.0797027
AATCGACCAGTGCCTG-1_1	db/db	0.0675919
AATGGAAAGCAAATGT-1_1	db/db	0.0549287
AATTCCTTCAGTGATC-1_1	db/db	0.213818
ACACAGTGTCAGACTT-1_1	db/db	0.046261
ACCACAAGTTGTGCCG-1_1	db/db	0.0735632
ACCCTTGAGGGACAGG-1_1	db/db	0.0644552
ACGATCACACAGGATG-1_1	db/db	0.0448764
ACGTAACAGATACTGA-1_1	db/db	0.0832777
ACGTACACAACCAATC-1_1	db/db	0.0978424
ACTTCGCAGCAAGCCA-1_1	db/db	-0.0121182
AGAACAAAGCCTGTCG-1_1	db/db	0.090981
AGAACAAGTACAGTCT-1_1	db/db	0.0329973
AGAACAAGTACGAGCA-1_1	db/db	0.0704569
AGAAGTAAGCATGCAG-1_1	db/db	0.103459
AGAGCCCAGGGTAATT-1_1	db/db	0.0872283
AGAGCCCAGTTCCGGC-1_1	db/db	0.0762127
AGATCCATCTCCGTGT-1_1	db/db	0.0678612
AGCATCACATTATGCG-1_1	db/db	0.0865142
AGCTACATCAGCGGAA-1_1	db/db	-0.0132728
AGGAGGTCAACGGCCT-1_1	db/db	0.03331
AGGCTGCGTAGGACTG-1_1	db/db	0.0424075
AGGGCCTAGGTGCTGA-1_1	db/db	0.0510859
AGTAACCAGTTATGGA-1_1	db/db	0.0970448
AGTAGCTCAGGTGGAT-1_1	db/db	0.0764234
AGTGCCGTCGGACCAC-1_1	db/db	0.0990141
AGTTAGCCACCCTGAG-1_1	db/db	0.052543
ATACTTCTCGTAGCCG-1_1	db/db	0.0347587
ATCATTCCAATAACCC-1_1	db/db	0.122729
ATCCCTGGTCGGAAAC-1_1	db/db	0.0292447
ATCGGATCAACCACAT-1_1	db/db	-0.01284
ATGACCACACATATGC-1_1	db/db	0.0808779
ATGACCATCACTTCTA-1_1	db/db	0.0356165
ATGGGAGGTGTGAGCA-1_1	db/db	0.12391
ATTCATCCACAAGTTC-1_1	db/db	0.0187298
CAAAGAACACCAATTG-1_1	db/db	0.0797528
CAACCTCGTCAAAGTA-1_1	db/db	0.0730076
CAATTTCTCCAAAGGG-1_1	db/db	0.0556669
CACATGACAGGTGACA-1_1	db/db	0.0691167
CACTGGGAGGTGCTTT-1_1	db/db	0.0474755
CAGCCAGAGAATCGAT-1_1	db/db	0.0417282
CATACCCGTAGTACGG-1_1	db/db	0.100323
CATCCACAGAGCAAGA-1_1	db/db	0.160635
CATCCACTCGAGTGAG-1_1	db/db	0.0546489
CATTCATCATCGTGGC-1_1	db/db	0.0554901
CATTGTTAGTACTGTC-1_1	db/db	0.0562707
CCAATGATCATAGACC-1_1	db/db	0.061294
CCATAAGTCGCGATCG-1_1	db/db	0.0140073
CCTAACCCAGACGGAT-1_1	db/db	0.0699031
CCTATCGTCCTTATGT-1_1	db/db	0.092809
CCTCAGTAGCGAACTG-1_1	db/db	-0.000993623
CCTCATGAGGTCATCT-1_1	db/db	0.0339434
CCTCATGCATCTATCT-1_1	db/db	0.0987494
CCTTCAGAGGCATCAG-1_1	db/db	0.077416
CCTTGTGCATGTGACT-1_1	db/db	0.0423796
CCTTGTGTCTCGTCAC-1_1	db/db	0.0560813
CGAAGTTGTAACCAGG-1_1	db/db	0.0185245
CGAGTTAAGGAGAGTA-1_1	db/db	0.0561852
CGAGTTATCTTGGTGA-1_1	db/db	0.0626139
CGATGGCTCGGTCGGT-1_1	db/db	0.0554331
CGCATAAAGTAGATCA-1_1	db/db	0.0575967
CGGAATTGTGAGTAGC-1_1	db/db	0.078201
CGGGCATCAGTCGAGA-1_1	db/db	0.0968965
CTAACCCTCTCCATAT-1_1	db/db	0.109619
CTACGGGCATCGGAAG-1_1	db/db	0.0548856
CTATAGGCAAGGTACG-1_1	db/db	0.052606
CTATCCGCACGAAAGC-1_1	db/db	0.0791327
CTCATTAGTTAGAAAC-1_1	db/db	0.0816198
CTCCATGGTAACCAGG-1_1	db/db	0.0231486
CTGAGCGCACTGCTTC-1_1	db/db	0.0433258
CTGATCCTCTGTTCAT-1_1	db/db	0.0850751
CTTACCGTCAAAGACA-1_1	db/db	0.0684779
CTTCAATTCGTTAGTG-1_1	db/db	0.0954388
CTTGATTTCACGGACC-1_1	db/db	0.064077
GAACACTAGATGACAT-1_1	db/db	0.124418
GAAGCGAGTCGCTGCA-1_1	db/db	0.0987102
GAATCACAGCAATAGT-1_1	db/db	0.0753753
GAGCCTGTCGTTCAGA-1_1	db/db	0.0853145
GAGTCTACATTCACAG-1_1	db/db	0.0796198
GAGTCTAGTACGTGTT-1_1	db/db	0.0106674
GCAGCCACAGCACCCA-1_1	db/db	0.0539115
GCAGGCTCAAGTCATC-1_1	db/db	0.0446757
GCAGTTAAGTCTCCTC-1_1	db/db	0.111978
GCCAACGAGGATGGCT-1_1	db/db	0.0385037
GCCAGCATCGACACCG-1_1	db/db	0.0630525
GCCAGGTCACCCAATA-1_1	db/db	0.0846533
GCCATTCAGACGGTCA-1_1	db/db	0.0469251
GCCCAGAGTCGTTCAA-1_1	db/db	0.0126624
GCCGATGGTCTCGCGA-1_1	db/db	0.164406
GCGGAAATCAATCAGC-1_1	db/db	0.0412302
GCTGGGTCAGTCAGTT-1_1	db/db	0.0322497
GGATGTTCAGATAAAC-1_1	db/db	0.117409
GGCACGTCAGCAGTTT-1_1	db/db	0.079695
GGGACAATCTGATTCT-1_1	db/db	0.0545074
GGGATCCTCGGATTAC-1_1	db/db	0.0547549
GGGCGTTAGGTAGCCA-1_1	db/db	0.0359013
GGGTTATCAAAGTGTA-1_1	db/db	0.0204024
GGTAACTAGGATGCGT-1_1	db/db	0.0743384
GGTAGAGTCACTGTCC-1_1	db/db	0.0703045
GGTCTGGTCGATAACC-1_1	db/db	0.0742417
GGTTAACAGGTAACTA-1_1	db/db	0.0469164
GTAGAAAAGTCAAGCG-1_1	db/db	0.0291615
GTAGTACAGGCGAAGG-1_1	db/db	-0.00549387
GTCACTCAGCGTATGG-1_1	db/db	0.0958718
GTCATCCGTCTACTGA-1_1	db/db	0.00836943
GTCATTTGTGTGTTTG-1_1	db/db	0.0806248
GTCGAATGTACAAAGT-1_1	db/db	0.0783029
GTCGCGAGTTCACGAT-1_1	db/db	0.103624
GTCGTAAGTCGCACGT-1_1	db/db	0.0296375
GTCTGTCAGCCAAGTG-1_1	db/db	0.0823713
GTCTTTACATATCTCT-1_1	db/db	0.0699142
GTGAGGATCTATCCAT-1_1	db/db	-0.00496913
GTGGGAAGTGTGATGG-1_1	db/db	0.0709261
GTGGTTAAGGTAGCCA-1_1	db/db	0.0444396
GTTCCGTAGGTTGGTG-1_1	db/db	0.000133185
TAACCAGTCGACTCCT-1_1	db/db	0.0738651
TAAGCGTAGTATAGGT-1_1	db/db	0.0363588
TACCCACTCTCCCTAG-1_1	db/db	0.0209231
TATCTTGAGCGGTAGT-1_1	db/db	0.0630755
TATTGCTAGCCGAACA-1_1	db/db	0.00894982
TCATATCAGTATAGAC-1_1	db/db	0.052434
TCATATCCAAGAGAGA-1_1	db/db	0.0393558
TCATGCCTCTAGCCTC-1_1	db/db	0.0544334
TCATTGTGTTGCTGAT-1_1	db/db	0.0741625
TCCCACAAGACTCTAC-1_1	db/db	0.0659372
TCCTCGATCTTCCGTG-1_1	db/db	0.101351
TCCTCTTCAGCTTCGG-1_1	db/db	0.0776634
TCGCTCATCTCGTGAA-1_1	db/db	0.0993725
TCGGGACTCTGACCCT-1_1	db/db	0.065486
TCGGGTGCAGTGACCC-1_1	db/db	0.0230461
TCGTCCAAGGTTCCGC-1_1	db/db	0.0715839
TCTCAGCCACATTGTG-1_1	db/db	0.0730927
TCTTGCGGTCCAAGAG-1_1	db/db	0.0614469
TCTTTGAAGATGTTAG-1_1	db/db	0.030568
TGAGACTAGTGCAAAT-1_1	db/db	0.0410238
TGAGCGCCACAGTGAG-1_1	db/db	0.0538868
TGCATCCAGACGACTG-1_1	db/db	0.0877613
TGCGGCAAGGTAGCAC-1_1	db/db	0.170186
TGGAACTCAGAACGCA-1_1	db/db	0.0618187
TGGAGGAAGCAGCACA-1_1	db/db	0.0616068
TGGGAAGCAGGAAGTC-1_1	db/db	0.0279859
TGTAACGAGAGGTTTA-1_1	db/db	0.0813045
TGTCCACCATCACCAA-1_1	db/db	0.0695784
TGTGCGGGTCTGTTAG-1_1	db/db	0.0867166
TGTTACTAGGCATCGA-1_1	db/db	0.0640454
TGTTACTCAAGACAAT-1_1	db/db	0.117959
TTACCGCCAATTGGTC-1_1	db/db	0.0852266
TTCCACGAGTAATTGG-1_1	db/db	0.0497268
TTCCTCTTCGCAAGAG-1_1	db/db	0.0546519
TTCGCTGGTGCGAACA-1_1	db/db	0.0687895
TTCTAGTCAAGGTTGG-1_1	db/db	0.0869343
TTTACGTAGCTCACTA-1_1	db/db	0.0823729
TTTCAGTGTTTCACAG-1_1	db/db	0.0548887
TTTCATGTCATGTCAG-1_1	db/db	0.0222653
TTTGATCTCCAACTAG-1_1	db/db	0.100506

## Sheet: chemokine score, RPC
cell	group	chemokine score
AAAGTCCCACTAACGT-1_1_2	wt	0.0723411
AACAACCGTGGGAGAG-1_1_2	wt	0.0429885
AACCTGATCATAAGGA-1_1_2	wt	0.118019
ACATCCCTCCAGTGCG-1_1_2	wt	0.0734189
ACCTGAATCCCATAGA-1_1_2	wt	0.0460383
ACGTAACGTAGTATAG-1_1_2	wt	0.0729181
ACTTATCAGTCTAACC-1_1_2	wt	0.0909028
AGAACAAGTTTAGACC-1_1_2	wt	0.101411
AGAGCCCGTGGCAACA-1_1_2	wt	0.0622508
AGGGCCTTCAAGAAAC-1_1_2	wt	0.0709897
ATCCTATTCATCTATC-1_1_2	wt	0.173935
ATCGTAGTCCGTATGA-1_1_2	wt	0.117806
ATGAGTCAGTACAGCG-1_1_2	wt	0.0710747
ATTATCCAGTAACCTC-1_1_2	wt	0.0637082
ATTGGGTGTCTGATCA-1_1_2	wt	0.0523714
CAGATTGTCATGGCCG-1_1_2	wt	0.0224093
CATCCACTCCGCTGTT-1_1_2	wt	-0.0056985
CCACGTTGTGACTGTT-1_1_2	wt	0.0821785
CGACAGCAGCACACAG-1_1_2	wt	0.0671414
CGTAAGTTCGATAACC-1_1_2	wt	0.0934426
CTACTATAGAGCAAGA-1_1_2	wt	0.0943935
CTTCAATCAATAACGA-1_1_2	wt	0.0581889
GAACTGTTCGCCATAA-1_1_2	wt	0.0785289
GACCGTGGTTTCCATT-1_1_2	wt	0.11538
GACTCTCAGCATGAAT-1_1_2	wt	0.0798703
GCACATAAGGGCAACT-1_1_2	wt	0.0390499
GCCAGCACAAGCACCC-1_1_2	wt	0.0957767
GCCCGAACAAGGACAC-1_1_2	wt	0.0948484
GGAGGATAGGTGAGCT-1_1_2	wt	0.083369
GGCAGTCCACTATCCC-1_1_2	wt	-0.0284488
GGCGTCAGTCAGGTGA-1_1_2	wt	0.120506
GGGTCACTCATACGGT-1_1_2	wt	0.0118928
GGTTAACCATGACGAG-1_1_2	wt	0.0951904
GTAATCGAGCGCACAA-1_1_2	wt	0.0524517
GTAGGAGGTTTGGGAG-1_1_2	wt	0.0733706
GTATTTCGTGCTCCGA-1_1_2	wt	0.105009
GTGACGCTCTTGGATG-1_1_2	wt	0.0368299
GTGTTCCAGTGTCATC-1_1_2	wt	0.0386254
GTTCATTGTAAGCAAT-1_1_2	wt	0.088424
GTTGTGAAGTTGTAGA-1_1_2	wt	0.113067
TACAGGTCAGGGTTGA-1_1_2	wt	0.0932
TACCGAAAGTAACCTC-1_1_2	wt	0.133854
TATCGCCAGTGGACGT-1_1_2	wt	0.0499828
TCATCCGAGCATTGAA-1_1_2	wt	0.0288638
TCGTAGAAGCACTTTG-1_1_2	wt	0.01241
TCGTGGGAGTCTCGTA-1_1_2	db/db	0.0442149
TCTCTGGGTCTACGTA-1_1_2	db/db	0.0327814
TCTGGCTAGCGAGTAC-1_1_2	db/db	0.047571
TCTTTGAAGAAGCGGG-1_1_2	db/db	-0.0288433
TGAATCGCATAGAAAC-1_1_2	db/db	0.0795172
TGACTCCTCAGACCCG-1_1_2	db/db	0.0813119
TGATCTTAGGATACCG-1_1_2	db/db	0.103663
TGCAGATGTGCGGATA-1_1_2	db/db	0.0205036
TGTGAGTCAACTTCTT-1_1_2	db/db	0.0926865
TGTTGAGCAATTAGGA-1_1_2	db/db	0.0457188
TGTTTGTCAGATCATC-1_1_2	db/db	0.0607461
TTACGTTAGGTCCCGT-1_1_2	db/db	0.0852638
TTCCTAAAGTCCTACA-1_1_2	db/db	0.0988803
TTCGGTCAGTACGAGC-1_1_2	db/db	0.123131
TTCTAACCATGGCGCT-1_1_2	db/db	0.0487513
TTGCTGCTCTGCTTAT-1_1_2	db/db	0.104992
TTGGATGAGACAAGCC-1_1_2	db/db	0.103011
TTGGGTAAGCTGTTAC-1_1_2	db/db	0.0719208
TTTATGCGTCGGTACC-1_1_2	db/db	0.0886365
TTTCACAGTGTAAACA-1_1_2	db/db	0.0775395
TTTCGATCAGCGAGTA-1_1_2	db/db	0.138356
AATCGTGAGCCTCGTG-1_2_2	db/db	0.0539121
ACCCTTGCAAATCAGA-1_2_2	db/db	0.067109
AGATGCTTCTTGGTCC-1_2_2	db/db	0.0309505
AGCTACAGTAGACGGT-1_2_2	db/db	0.0682189
AGTAGCTCAGCTGTGC-1_2_2	db/db	0.0796371
ATGAGGGTCCTTCTGG-1_2_2	db/db	0.0405809
ATGTCCCCACCGCTGA-1_2_2	db/db	1.51661e-05
CAAAGAATCCCTCATG-1_2_2	db/db	0.0466573
CAAAGAATCGCATTGA-1_2_2	db/db	0.0536134
CACACAAGTATGCGTT-1_2_2	db/db	0.0611172
CACCAAAGTGGAAGTC-1_2_2	db/db	0.10892
CACCGTTCATTGCCGG-1_2_2	db/db	0.0592153
CAGATTGGTTGTAGCT-1_2_2	db/db	0.0211034
CAGCACGCAATACCTG-1_2_2	db/db	0.0669407
CCAATTTAGAAACTAC-1_2_2	db/db	0.0157343
CCTCCTCAGTAGATCA-1_2_2	db/db	0.0871509
CGATGCGCATCTGCGG-1_2_2	db/db	0.0275385
CGCGTGAGTGGAACAC-1_2_2	db/db	0.0556604
CTCCATGGTACAAACA-1_2_2	db/db	0.0821358
CTCCCTCAGCCAGAGT-1_2_2	db/db	0.0372803
CTGATCCTCCCGAGAC-1_2_2	db/db	0.0739879
GACCCTTAGCGCGTTC-1_2_2	db/db	0.0583582
GAGACCCAGACGAAGA-1_2_2	db/db	0.0525368
GAGAGGTAGGAATGTT-1_2_2	db/db	0.032143
GAGTGAGGTTGCCGCA-1_2_2	db/db	0.0628243
GATTCGAGTGGATGAC-1_2_2	db/db	0.0245784
GATTTCTAGATGTAGT-1_2_2	db/db	0.0395544
GGAACCCGTTGTTTGG-1_2_2	db/db	0.00479348
GGGTGTCCAGACCTGC-1_2_2	db/db	0.0260128
GGTCACGCAGGACTTT-1_2_2	db/db	0.0453536
GTGAGGAAGGTAAAGG-1_2_2	db/db	0.0857735
GTGGAAGCATGGCACC-1_2_2	db/db	0.0683976
TAGGTACTCTGGAAGG-1_2_2	db/db	0.0628623
TCACACCAGCACCTGC-1_2_2	db/db	0.101605
TCAGCCTGTGAGATCG-1_2_2	db/db	-0.00140218
TCGATTTCACAATGTC-1_2_2	db/db	0.0799141
TCGGATAAGCAGCGAT-1_2_2	db/db	0.0556187
TGAGCATGTCATCGGC-1_2_2	db/db	0.0154911
TGAGGAGCAATTGAAG-1_2_2	db/db	0.0153763
TGGATGTGTGGCTCTG-1_2_2	db/db	0.0157521
TGGGCTGGTCGGTACC-1_2_2	db/db	0.0840913
TGGGCTGTCAAGCCAT-1_2_2	db/db	0.0226702
TGGTAGTCATGACTAC-1_2_2	db/db	0.0531459
TTAATCCAGTCACGAG-1_2_2	db/db	0.0403479
TTCATGTAGTATGAAC-1_2_2	db/db	0.0519759

## Sheet: chemokin score, patients
score	control	DN	DN+DR
sample1	3.37587	3.4014	3.58082
sample2	3.54927	3.35562	3.49436
sample3	3.64404	3.27139	3.51344
sample4	3.43544	3.27888	4.05806
sample5	3.60885	3.43263	4.07435
sample6	3.39875	3.57007	3.76361
sample7	3.32189	3.42041	3.82934
sample8	3.33998	3.29842	3.92329
sample9	3.39389	3.75579	3.54931
sample10	3.26072	3.49942	4.20927
sample11	3.89559	3.75777	3.61387
sample12	3.20927	3.34816	3.77508
sample13	3.40557	3.84539	3.51342
sample14	3.70606	3.57746	3.709
sample15	3.49979	3.23491
sample16	3.32809
sample17	3.32979
sample18	3.43719
sample19	3.28125
sample20	3.3718
